# Supplementary material for: Identification of Diagnostic Biomarkers in Systemic Lupus Erythematosus Based on Bioinformatics Analysis and Machine Learning
Source: Front Genet. 2022 Apr 14;13:865559. doi: 10.3389/fgene.2022.865559 (PMC9047905; doi:10.3389/fgene.2022.865559)
Supplement: Supplementary file 1 [file DataSheet1.ZIP]

Archive with 8 entries (8 files):
- Supplementary_Material.docx
- Table S1.docx
- Table S2.xlsx
- Table S3.xlsx
- Table S4.xlsx
- Table S5.xlsx
- Table S6.xlsx
- Table S7.xlsx
