# Supplementary material for: Identification of Diagnostic Biomarkers in Systemic Lupus Erythematosus Based on Bioinformatics Analysis and Machine Learning
Source: Front Genet. 2022 Apr 14;13:865559. doi: 10.3389/fgene.2022.865559 (PMC9047905; doi:10.3389/fgene.2022.865559)
Supplement: Supplementary file 1 [file DataSheet1.ZIP › Table S2.xlsx]

## Sheet: Table S1
	logFC	AveExpr	t	P.Value	adj.P.Val	B
IFI27	5.47479	11.9945	16.0992	7.21662e-52	2.14608e-47	106.689
RSAD2	3.67101	10.2956	15.4854	1.6631e-48	2.47287e-44	99.0776
IFI44L	3.5736	11.2771	14.852	4.0618e-45	4.02633e-41	91.4104
IFIT2	1.83641	12.5541	14.789	8.73194e-45	6.49176e-41	90.6582
IFI44	2.57899	11.1928	14.6175	6.93244e-44	4.12314e-40	88.6221
EPSTI1	2.34227	11.1743	14.5459	1.63946e-43	8.12571e-40	87.7762
IFITM3	2.23514	12.92	14.4712	4.01212e-43	1.70446e-39	86.8967
IFIT1	2.76386	12.1182	14.4518	5.05739e-43	1.87996e-39	86.6691
IFIT3	2.47277	11.4345	14.1645	1.53197e-41	5.06195e-38	83.3174
HERC5	2.36422	11.4021	13.9627	1.63822e-40	4.87173e-37	80.9891
PARP9	1.41271	10.4131	13.8401	6.84134e-40	1.84953e-36	79.5847
OASL	2.38791	9.70737	13.5304	2.43353e-38	5.5668e-35	76.0759
TNFAIP6	1.80125	9.64875	13.2712	4.63803e-37	9.85184e-34	73.1806
PLSCR1	1.85064	7.5461	13.2476	6.0567e-37	1.20076e-33	72.9184
EIF2AK2	1.63525	10.2994	13.0545	5.29133e-36	9.8346e-33	70.7896
OAS3	2.50836	9.90875	13.026	7.27046e-36	1.27182e-32	70.4775
MX1	1.90168	12.4791	13.0161	8.11986e-36	1.34149e-32	70.369
ZBP1	1.74789	9.97937	12.9694	1.36564e-35	2.13745e-32	69.8584
DDX60L	1.53253	8.85681	12.9442	1.80649e-35	2.68607e-32	69.5837
PRIC285	1.38344	10.4099	12.8124	7.7684e-35	1.10008e-31	68.1513
XAF1	1.90918	10.9706	12.6755	3.49536e-34	4.72478e-31	66.6745
OAS1	2.34121	10.4217	12.5975	8.19108e-34	1.01494e-30	65.8383
TRIM22	1.36519	10.2954	12.5292	1.72177e-33	2.04808e-30	65.1089
STAT1	1.02724	11.7138	12.5125	2.06263e-33	2.35918e-30	64.9316
MX2	1.16955	10.507	12.0579	2.67624e-31	2.84236e-28	60.1555
ODF3B	1.21359	6.22111	12.0345	3.42339e-31	3.51051e-28	59.9138
REC8	1.04503	8.77446	11.7251	8.67369e-30	8.06057e-27	56.7421
CMPK2	2.13283	5.84538	11.5515	5.17515e-29	4.6636e-26	54.9897
ISG15	2.45354	11.6638	11.4829	1.04171e-28	9.11132e-26	54.3034
IL1RN	1.21557	9.50276	11.472	1.16427e-28	9.89234e-26	54.1943
FFAR2	1.1003	11.0537	11.382	2.90343e-28	2.33357e-25	53.298
IFI6	1.23097	11.8683	11.3283	4.99311e-28	3.80731e-25	52.7663
IFIT5	1.79383	7.58651	11.3237	5.22769e-28	3.88652e-25	52.7212
NCR3	-1.22767	5.35913	-11.2703	8.94883e-28	6.3362e-25	52.194
TNFSF13B	1.00836	11.6507	11.2512	1.08403e-27	7.4604e-25	52.006
IRF7	1.45572	11.0456	11.2413	1.19695e-27	7.90997e-25	51.9088
LOC100128274	1.48965	7.73901	11.2286	1.35897e-27	8.78546e-25	51.7843
IFITM1	1.02553	12.7317	11.1747	2.33105e-27	1.47491e-24	51.2552
CEACAM1	1.42883	9.05063	11.0624	7.11538e-27	4.31831e-24	50.161
SAMD9L	1.46964	9.49126	11.0591	7.35511e-27	4.37453e-24	50.1285
LY6E	2.01246	11.5753	11.057	7.51156e-27	4.37998e-24	50.1078
TMEM140	1.04799	10.6092	11.0305	9.75672e-27	5.47444e-24	49.8514
KLRB1	-1.18529	9.99254	-10.9429	2.31185e-26	1.25e-23	49.0057
LOC100170939	1.65852	7.92827	10.7565	1.4263e-25	7.31299e-23	47.222
OAS2	1.67753	11.3587	10.6826	2.91138e-25	1.41932e-22	46.5227
PARP14	1.17769	9.96312	10.6423	4.29313e-25	2.05918e-22	46.1421
MT2A	1.47822	11.0036	10.6311	4.78009e-25	2.25635e-22	46.0368
DDX58	1.30738	7.48877	10.6039	6.20813e-25	2.88464e-22	45.7806
CARD16	1.05876	8.59501	10.5126	1.48561e-24	6.59387e-22	44.9257
DDX60	1.61735	8.34967	10.39	4.74584e-24	2.03759e-21	43.7878
SCO2	1.22501	9.14652	10.3258	8.68558e-24	3.62599e-21	43.1958
IFI35	1.23761	9.69174	10.3247	8.77906e-24	3.62599e-21	43.1853
SERPING1	2.22125	7.00381	10.2636	1.55624e-23	6.33964e-21	42.6245
LOC153561	1.41851	8.49377	10.2214	2.30625e-23	9.14445e-21	42.2393
SPATS2L	2.01425	7.1608	10.0839	8.24593e-23	3.02738e-20	40.9916
TDRD7	1.03305	8.23211	9.93244	3.30217e-22	1.12874e-19	39.6332
SLC26A8	1.54497	6.83656	9.9286	3.41974e-22	1.15564e-19	39.599
IFIH1	1.35292	9.1243	9.91382	3.91188e-22	1.3071e-19	39.4674
TOR1B	1.02873	7.94511	9.85751	6.52002e-22	2.13069e-19	38.9673
CD40LG	-1.11731	5.21265	-9.85368	6.74978e-22	2.18012e-19	38.9334
GBP1	1.32583	10.2055	9.7497	1.72259e-21	5.44963e-19	38.0165
ID3	-1.54235	6.19565	-9.64189	4.51193e-21	1.32847e-18	37.0743
TRIM5	1.08553	8.0995	9.62961	5.03226e-21	1.45363e-18	36.9675
DHRS9	1.2234	9.98503	9.55423	9.80982e-21	2.70115e-18	36.3145
ABCA1	1.04384	9.28099	9.48779	1.76045e-20	4.55236e-18	35.7425
LOC100128771	-1.00421	6.78468	-9.47315	2.00174e-20	5.1317e-18	35.6169
HERC6	1.4749	8.18801	9.47095	2.04068e-20	5.14286e-18	35.598
PARP12	1.19016	9.26053	9.46528	2.14469e-20	5.33229e-18	35.5494
LOC729423	-1.24804	6.45941	-9.454	2.36727e-20	5.7415e-18	35.4528
DHX58	1.58749	7.70592	9.45364	2.37476e-20	5.7415e-18	35.4497
RTP4	1.82428	7.83975	9.37668	4.64679e-20	1.08808e-17	34.7932
FBXO6	1.22397	7.97182	9.28089	1.06497e-19	2.36344e-17	33.9823
HIST1H2BC	1.03931	7.77411	9.18925	2.33915e-19	4.89872e-17	33.2131
MAN1C1	-1.1013	5.48302	-9.08853	5.51407e-19	1.08594e-16	32.375
CCR1	1.01086	9.21215	9.01859	9.95521e-19	1.88566e-16	31.7977
LOC728453	-1.12371	10.7797	-8.98021	1.37468e-18	2.53915e-16	31.4824
LOC440311	-1.18788	7.37084	-8.95174	1.74504e-18	3.14509e-16	31.2493
MT1A	1.16562	10.3824	8.92029	2.26966e-18	3.97031e-16	30.9925
HBM	1.1827	12.3764	8.91024	2.46821e-18	4.26743e-16	30.9106
HES4	1.80452	8.93826	8.84804	4.1397e-18	6.77025e-16	30.4055
ANXA3	1.51871	8.80191	8.78131	7.18551e-18	1.1306e-15	29.8669
TLR2	1.25474	6.53975	8.75003	9.29414e-18	1.42469e-15	29.6157
HNRPA1L-2	-1.32575	7.31646	-8.6622	1.90638e-17	2.83459e-15	28.9142
NAIP	1.15011	5.3827	8.56447	4.21009e-17	5.99042e-15	28.1409
LOC388275	-1.08971	7.38122	-8.47527	8.6199e-17	1.12925e-14	27.4416
OTOF	2.81845	6.30465	8.4291	1.24601e-16	1.56345e-14	27.0821
LOC100130775	-1.00527	7.59107	-8.41324	1.41356e-16	1.75884e-14	26.959
LOC441019	1.22986	6.76259	8.33998	2.52518e-16	2.99178e-14	26.3931
C10orf105	1.06226	6.49303	8.3294	2.74512e-16	3.22665e-14	26.3116
KLF12	-1.04968	6.6748	-8.30834	3.24015e-16	3.73472e-14	26.1499
LOC642989	-1.31046	9.32925	-8.29425	3.61979e-16	4.12434e-14	26.0419
LOC651149	-1.13408	8.37682	-8.22992	5.98979e-16	6.5247e-14	25.5508
LTBP3	-1.0438	5.63429	-8.21469	6.74485e-16	7.16352e-14	25.435
AFF3	-1.0067	5.54278	-8.2138	6.79211e-16	7.18803e-14	25.4282
PSG3	1.05692	7.3378	8.1729	9.33466e-16	9.31523e-14	25.1182
FCGR1B	1.15915	9.17327	8.17206	9.39507e-16	9.34417e-14	25.112
LOC100130562	-1.37429	8.424	-8.16498	9.92547e-16	9.83879e-14	25.0584
KLHDC8B	1.27355	7.5403	8.1368	1.23448e-15	1.19971e-13	24.8458
BACH2	-1.14301	6.05809	-8.12633	1.33848e-15	1.28815e-13	24.767
LCN2	1.36853	9.63547	8.06129	2.20771e-15	2.02632e-13	24.2793
HBD	1.35054	10.6537	8.03687	2.66183e-15	2.39147e-13	24.097
KLRC3	-1.11	6.06007	-8.00727	3.33683e-15	2.90999e-13	23.8768
LOC284422	1.21329	8.04776	7.94503	5.35508e-15	4.49857e-13	23.416
USP18	1.72399	5.41159	7.91322	6.81135e-15	5.62655e-13	23.1817
DEFA1	1.72341	12.0128	7.89569	7.77447e-15	6.35157e-13	23.0529
TMEM204	-1.02729	6.18964	-7.75528	2.22152e-14	1.67674e-12	22.0306
C16orf30	-1.1129	6.19232	-7.58689	7.66048e-14	4.99513e-12	20.826
DEFA3	1.91923	11.3942	7.55712	9.5118e-14	6.03117e-12	20.6155
DEFA1B	1.88711	11.5432	7.55102	9.94187e-14	6.2638e-12	20.5725
CLEC4D	1.25488	6.69476	7.54906	1.00845e-13	6.34022e-12	20.5586
CXCR5	-1.28948	6.54247	-7.49776	1.46135e-13	8.74397e-12	20.1979
FCER1A	-1.23513	8.70209	-7.48047	1.65513e-13	9.78535e-12	20.0768
LOC100132499	-1.22622	6.67536	-7.40772	2.78734e-13	1.57586e-11	19.5701
FCER2	-1.09317	5.63503	-7.36261	3.8425e-13	2.09666e-11	19.258
HIST1H4H	1.11388	7.95244	7.30844	5.63713e-13	2.9205e-11	18.8856
FCGR1A	1.12486	8.45568	7.29268	6.29916e-13	3.21311e-11	18.7777
SIPA1L2	1.06884	7.83899	7.23623	9.3602e-13	4.56317e-11	18.393
LGALS3BP	1.37106	6.16599	7.19989	1.20614e-12	5.72063e-11	18.1468
LOC389386	1.07223	7.43586	7.12818	1.98274e-12	9.05723e-11	17.6641
FAM102A	-1.00315	7.08972	-7.12603	2.0124e-12	9.17866e-11	17.6497
ANKRD9	1.04484	8.69123	7.04591	3.48855e-12	1.49701e-10	17.1158
LOC653600	2.2634	9.3551	7.02434	4.04188e-12	1.6977e-10	16.9729
ARG1	1.60323	6.53334	7.01051	4.44106e-12	1.83683e-10	16.8815
ELANE	1.77953	6.6884	6.94828	6.77064e-12	2.66682e-10	16.4724
HLA-DOA	-1.04065	6.24684	-6.90841	8.85621e-12	3.38082e-10	16.212
C2orf89	-1.02186	6.47101	-6.87231	1.128e-11	4.19832e-10	15.9775
LOC100131967	1.04137	6.23834	6.78576	2.00569e-11	7.06696e-10	15.4196
C19orf59	1.00193	9.10124	6.77901	2.09732e-11	7.35444e-10	15.3763
D4S234E	-1.09151	5.92737	-6.74007	2.71102e-11	9.33104e-10	15.1276
CXCL10	1.3134	6.75954	6.69922	3.54366e-11	1.17613e-09	14.8682
IFIT1L	1.07271	9.43113	6.65574	4.70534e-11	1.5046e-09	14.5936
GYPE	1.06072	8.86414	6.52461	1.09583e-10	3.20745e-09	13.7753
LRRN3	-1.08095	7.35734	-6.4527	1.73134e-10	4.87102e-09	13.3329
CAMP	1.34086	9.67826	6.44569	1.80989e-10	5.06804e-09	13.29
GYPB	1.32803	8.1913	6.42618	2.04712e-10	5.64725e-09	13.1709
TCL1A	-1.07795	5.5241	-6.41966	2.13305e-10	5.85171e-09	13.1311
LTF	1.60028	6.43675	6.28126	5.05999e-10	1.25186e-08	12.2963
RAP1GAP	1.93397	6.93615	6.22332	7.229e-10	1.72395e-08	11.9518
XK	1.2156	7.21698	6.20977	7.8546e-10	1.85971e-08	11.8716
LOC100132673	-1.00875	9.31093	-6.19309	8.69771e-10	2.03824e-08	11.7732
CEACAM8	1.6972	6.31728	6.1317	1.26325e-09	2.82243e-08	11.413
SLC6A8	1.0855	6.98252	6.06202	1.9219e-09	4.1029e-08	11.0082
OLFM4	1.75081	6.24447	6.00756	2.66e-09	5.47048e-08	10.6948
IL18R1	1.02477	7.92209	5.99883	2.80169e-09	5.71445e-08	10.6448
FCGBP	-1.15392	6.6693	-5.98093	3.11531e-09	6.29368e-08	10.5425
IL1R2	1.02429	9.71959	5.94953	3.75035e-09	7.41542e-08	10.3638
BPGM	1.10113	8.57558	5.94293	3.89898e-09	7.68376e-08	10.3263
DEFA4	1.83575	7.26987	5.89389	5.1987e-09	9.97412e-08	10.0492
CA1	1.18381	9.91215	5.89277	5.23303e-09	1.00271e-07	10.0428
RUNDC3A	1.04626	6.90265	5.64852	2.12512e-08	3.49346e-07	8.69461
TCN1	1.14199	7.38936	5.60752	2.67493e-08	4.29057e-07	8.47354
CEACAM6	1.46608	5.67835	5.57859	3.14377e-08	4.94129e-07	8.31843
LOC388588	1.13245	10.4745	5.53859	3.92553e-08	5.98653e-07	8.10521
MMP9	1.07732	9.62659	5.53351	4.03729e-08	6.12868e-07	8.07826
FCRLA	-1.14063	7.7067	-5.39904	8.42434e-08	1.1907e-06	7.37271
TIMM10	1.22519	8.28226	5.34052	1.15448e-07	1.57342e-06	7.07076
LOC642073	-1.05141	6.79605	-5.19208	2.5328e-07	3.15676e-06	6.31878
VPREB3	-1.16031	6.97574	-5.09409	4.20913e-07	4.94943e-06	5.83335
BPI	1.1185	5.47784	4.74774	2.36636e-06	2.30724e-05	4.18799
CTSG	1.10302	5.75127	4.39945	1.20524e-05	9.7714e-05	2.64504
S100P	1.0243	9.8896	3.94357	8.60463e-05	0.000570026	0.796412
