# Supplementary material for: Identification of Diagnostic Biomarkers in Systemic Lupus Erythematosus Based on Bioinformatics Analysis and Machine Learning
Source: Front Genet. 2022 Apr 14;13:865559. doi: 10.3389/fgene.2022.865559 (PMC9047905; doi:10.3389/fgene.2022.865559)
Supplement: Supplementary file 1 [file DataSheet1.ZIP › Table S3.xlsx]

## Sheet: Table S2
	logFC	AveExpr	t	P.Value	adj.P.Val	B
LOC100652936	1.01087	12.5253	8.23336	3.14469e-13	1.64432e-09	19.1304
LOC100653100	1.01087	12.5253	8.23336	3.14469e-13	1.64432e-09	19.1304
TRIM56	1.08126	3.62291	7.67114	5.90179e-12	1.04549e-08	16.226
IFITM1	1.49427	9.94211	7.39336	2.45775e-11	3.08577e-08	14.815
ODF3B	1.35565	5.75895	7.10946	1.03749e-10	8.0454e-08	13.3924
RNF213	1.29064	5.37674	7.06429	1.30229e-10	9.60605e-08	13.168
CARD16	1.12631	4.32812	6.89621	3.02018e-10	1.89595e-07	12.3381
IFI44	3.51129	6.08963	6.8112	4.6083e-10	2.43005e-07	11.9214
TRIM22	1.56348	7.42522	6.73727	6.64369e-10	3.12799e-07	11.5609
LOC100294362	1.29065	2.8717	6.67122	9.19941e-10	3.91212e-07	11.2403
PLD4	-1.08291	2.51997	-6.63641	1.0915e-09	4.42339e-07	11.0719
SMTNL1	2.3039	2.95536	6.54882	1.67574e-09	5.89102e-07	10.6498
IFI44L	3.71573	4.91435	6.52533	1.87914e-09	6.29908e-07	10.5371
EIF2AK2	1.90757	3.81938	6.5179	1.94835e-09	6.42129e-07	10.5015
IFIT3	2.57032	7.68124	6.51455	1.98043e-09	6.44641e-07	10.4854
TNFSF10	1.09164	6.69693	6.47916	2.35251e-09	7.29721e-07	10.316
NTNG2	1.58223	4.68709	6.43833	2.86784e-09	8.21884e-07	10.1212
IFI6	2.72101	8.17192	6.41265	3.24756e-09	8.82734e-07	9.99889
CHMP5	1.3316	3.86762	6.40161	3.42571e-09	9.21656e-07	9.94638
IFITM3	2.32157	8.04597	6.39253	3.57922e-09	9.53228e-07	9.90327
ZBP1	1.64168	5.38967	6.35612	4.2667e-09	1.03376e-06	9.73054
SAMD9L	1.57249	5.17377	6.29415	5.74772e-09	1.32782e-06	9.43769
PRIC285	1.48104	4.66723	6.28858	5.9035e-09	1.34182e-06	9.41142
XAF1	2.11826	5.83782	6.28677	5.95484e-09	1.34193e-06	9.40291
PARP9	1.28621	5.21368	6.27679	6.24664e-09	1.38402e-06	9.3559
HERC5	2.55871	5.15014	6.22137	8.14267e-09	1.67726e-06	9.09552
SIGLEC1	2.91616	3.52218	6.21645	8.33615e-09	1.6907e-06	9.07246
CSTA	1.12434	5.43533	6.12741	1.27306e-08	2.17958e-06	8.65677
EPSTI1	2.52308	5.96309	6.11268	1.3651e-08	2.24915e-06	8.58826
IFIT1	3.13285	6.87487	6.11085	1.37695e-08	2.24915e-06	8.57978
RSAD2	3.72072	5.8928	6.10853	1.39216e-08	2.24915e-06	8.569
IFIT5	1.66257	4.32852	6.10749	1.399e-08	2.24915e-06	8.56419
OASL	2.27783	6.13852	6.09056	1.51569e-08	2.4074e-06	8.48558
GATA2	-1.19631	1.89116	-6.07359	1.64216e-08	2.56196e-06	8.40695
AIM2	1.31016	3.75735	6.06344	1.72271e-08	2.6562e-06	8.35997
ISG15	3.11072	8.40671	6.00349	2.28419e-08	3.38342e-06	8.08329
LOC100505869	1.15322	2.6559	5.89161	3.8532e-08	5.1052e-06	7.57081
DDX60	1.89976	3.87359	5.88981	3.88557e-08	5.12234e-06	7.56262
LOC100506285	2.47616	2.93046	5.8835	4.00123e-08	5.22259e-06	7.53388
RTP4	1.91347	4.53235	5.86471	4.36622e-08	5.56547e-06	7.44837
IFIT2	1.91237	7.41827	5.86455	4.36946e-08	5.56547e-06	7.44765
SAMD9	1.22625	4.39851	5.84115	4.87013e-08	6.02845e-06	7.34141
CARD17	1.09684	2.33536	5.81123	5.59326e-08	6.73387e-06	7.20586
HERC6	1.55781	3.58858	5.7987	5.92657e-08	7.03874e-06	7.1492
PTGDR2	-1.13695	2.07563	-5.79557	6.01275e-08	7.10906e-06	7.13507
OAS1	2.36306	6.8916	5.78429	6.33401e-08	7.2666e-06	7.08412
STAT2	1.15316	6.05203	5.78037	6.44933e-08	7.33851e-06	7.06646
PARP14	1.33848	5.75919	5.75808	7.1464e-08	7.81834e-06	6.96602
OAS3	2.78026	5.83826	5.74605	7.55301e-08	8.14197e-06	6.91188
CMPK2	2.58119	4.15659	5.73906	7.79926e-08	8.35916e-06	6.88049
DHX58	1.42681	4.56227	5.73286	8.02431e-08	8.53101e-06	6.85266
TNFAIP6	1.56835	5.12109	5.70363	9.17514e-08	9.42104e-06	6.72156
ZCCHC2	1.44428	4.00431	5.67444	1.04847e-07	1.02385e-05	6.59109
USP18	1.94719	2.0746	5.64088	1.22179e-07	1.1464e-05	6.44152
ND4L	-1.03744	8.39868	-5.63321	1.26519e-07	1.18291e-05	6.40741
IRF7	1.56824	6.73998	5.61587	1.36899e-07	1.24365e-05	6.33035
OAS2	2.16643	5.79419	5.60641	1.42902e-07	1.28592e-05	6.28841
TIMM10	1.39669	4.62982	5.59854	1.48095e-07	1.3231e-05	6.25353
LOC400499	1.01728	2.54135	5.58701	1.56038e-07	1.38522e-05	6.20248
AGRN	1.21633	1.76108	5.57643	1.63696e-07	1.43867e-05	6.15568
DDX58	1.31121	4.78936	5.51862	2.12491e-07	1.78995e-05	5.90089
MX1	2.40233	6.73105	5.51292	2.18013e-07	1.80759e-05	5.87585
IFI27	4.50088	6.13869	5.50444	2.26483e-07	1.83798e-05	5.83864
PARP12	1.25398	5.17978	5.49636	2.34851e-07	1.89194e-05	5.80322
PLSCR1	1.50945	5.72018	5.47859	2.54346e-07	2.00597e-05	5.72539
CYTB	-1.1309	8.97091	-5.4632	2.72496e-07	2.11858e-05	5.65813
PARP10	1.08829	6.10755	5.45105	2.87728e-07	2.19891e-05	5.60506
S100A8	1.49163	9.89982	5.44205	2.99529e-07	2.25639e-05	5.56585
DDX60L	1.28266	5.21002	5.42153	3.28257e-07	2.43798e-05	5.47651
BATF2	1.73454	3.734	5.38924	3.78992e-07	2.73767e-05	5.33636
APOBEC3A	1.03265	6.83114	5.31133	5.35068e-07	3.58061e-05	5.00023
CEACAM1	1.10831	3.70607	5.30697	5.45439e-07	3.63158e-05	4.98153
ND4	-1.06782	8.81507	-5.3003	5.61706e-07	3.70312e-05	4.95291
SPATS2L	1.62683	2.16118	5.30026	5.61803e-07	3.70312e-05	4.95274
TNFSF13B	1.02591	5.69574	5.2971	5.69674e-07	3.71783e-05	4.93919
BCL2A1	1.25116	4.46585	5.2751	6.27549e-07	4.04546e-05	4.84495
IFIH1	1.34768	4.48167	5.26525	6.55263e-07	4.20357e-05	4.80287
LYPD2	-1.12658	1.34044	-5.24807	7.06519e-07	4.41424e-05	4.72955
SCO2	1.15433	6.37942	5.23295	7.5487e-07	4.59651e-05	4.66511
LAMP3	1.18855	1.72367	5.21615	8.12333e-07	4.85668e-05	4.59371
MX2	1.14945	7.14473	5.16542	1.01311e-06	5.83223e-05	4.37885
LY6E	2.40443	8.76325	5.11339	1.26898e-06	6.9415e-05	4.1599
LINC00487	1.1971	1.1527	5.1031	1.32659e-06	7.21172e-05	4.11676
ALOX15	-1.37643	1.77922	-5.06145	1.58689e-06	8.28516e-05	3.94269
CCR1	1.02348	6.42218	5.04364	1.71279e-06	8.65122e-05	3.86854
HMGB2	1.15053	5.71533	5.03511	1.77653e-06	8.91873e-05	3.83307
ABCA1	1.01073	2.59839	4.97559	2.2898e-06	0.000108002	3.58672
IFI35	1.27201	6.27684	4.95809	2.46636e-06	0.000113685	3.51467
OTOF	2.32611	2.09469	4.95039	2.54815e-06	0.00011664	3.48302
MT2A	1.51035	6.23263	4.93469	2.72323e-06	0.000122736	3.41858
FBXO6	1.03714	4.34396	4.92177	2.87608e-06	0.000127233	3.36563
SERPING1	1.87483	5.08405	4.90587	3.07556e-06	0.000133984	3.30063
TOR1B	1.0157	4.62217	4.862	3.69842e-06	0.000153563	3.12192
ETV7	1.46766	2.85178	4.79257	4.94199e-06	0.000193612	2.84128
LAP3	1.1619	5.18297	4.79188	4.95614e-06	0.000193878	2.83851
IL1RN	1.00279	6.44986	4.71966	6.6822e-06	0.000243391	2.5495
LY96	1.00665	3.9121	4.71898	6.70098e-06	0.000243694	2.54678
EXOC3L1	1.12123	1.56877	4.71024	6.94621e-06	0.000251226	2.51204
SLC26A8	1.04514	2.39792	4.70449	7.11243e-06	0.000256183	2.48919
GBP1	1.18745	5.35003	4.62571	9.81633e-06	0.000326378	2.178
ANXA3	1.1932	5.1046	4.57766	1.19285e-05	0.000383078	1.98997
KLHDC7B	1.12101	2.61832	4.5532	1.31659e-05	0.000413746	1.89479
PRSS33	-1.28261	2.00556	-4.37836	2.64082e-05	0.000702602	1.2248
CXCL10	1.04992	1.65041	4.31989	3.32014e-05	0.000837692	1.00492
LGALS3BP	1.20193	4.49458	4.28657	3.77961e-05	0.000935745	0.880541
MMP8	1.4889	2.44492	4.28357	3.82373e-05	0.000943974	0.869408
CAMP	1.35174	5.14776	4.23975	4.52949e-05	0.00106724	0.706995
HES4	1.33544	2.18249	4.22018	4.8835e-05	0.00112946	0.634886
RNASE2	1.09131	5.08909	4.18944	5.49408e-05	0.00122242	0.522059
RETN	1.17442	3.93667	4.14523	6.50192e-05	0.00138922	0.360883
CLEC4D	1.091	3.03259	4.06947	8.65358e-05	0.00172457	0.0876733
S100A12	1.06925	7.81262	3.92338	0.000148716	0.00260025	-0.428484
TNFRSF17	1.0402	1.88666	3.76368	0.000264755	0.00403541	-0.976151
CRISP3	1.02191	1.88383	3.65595	0.000387108	0.00536725	-1.33554
CTSG	1.27355	2.22897	3.65384	0.000389969	0.00539734	-1.3425
SLPI	1.02622	5.12005	3.61694	0.00044337	0.00597033	-1.46363
OLFM4	1.289	1.92753	3.5624	0.000535106	0.00685882	-1.64089
HP	1.0096	2.43381	3.44044	0.000809049	0.00930688	-2.02942
DEFA4	1.51819	3.84535	3.42313	0.000857243	0.00974488	-2.08367
CEACAM8	1.05526	1.98	3.34622	0.00110585	0.0118044	-2.32201
DEFA3	1.29171	2.42006	3.28545	0.0013485	0.0137276	-2.5072
LCN2	1.21509	5.20798	3.14144	0.00213579	0.019252	-2.93471
IGJ	1.30338	5.46765	3.05805	0.00276896	0.0232727	-3.17489
ARG1	1.20236	3.01776	2.98482	0.00346391	0.0274593	-3.38126
LTF	1.13577	4.33298	2.77746	0.00639482	0.0427782	-3.9422
