# Supplementary material for: Identification of Diagnostic Biomarkers in Systemic Lupus Erythematosus Based on Bioinformatics Analysis and Machine Learning
Source: Front Genet. 2022 Apr 14;13:865559. doi: 10.3389/fgene.2022.865559 (PMC9047905; doi:10.3389/fgene.2022.865559)
Supplement: Supplementary file 1 [file DataSheet1.ZIP › Table S4.xlsx]

## Sheet: up.results
Name	Score	adjustedPval
IFI44	IFI44	1.84129e-07	0.00547562
IFI44L	IFI44L	4.1429e-07	0.0123201
EIF2AK2	EIF2AK2	5.08849e-07	0.0151322
IFIT3	IFIT3	5.63894e-07	0.0167691
IFITM3	IFITM3	1.0386e-06	0.0308859
ZBP1	ZBP1	1.1508e-06	0.0342226
TRIM22	TRIM22	1.19636e-06	0.0355774
PRIC285	PRIC285	1.39247e-06	0.0414094
XAF1	XAF1	1.52194e-06	0.0452594
ODF3B	ODF3B	1.52881e-06	0.0454637
PARP9	PARP9	1.65716e-06	0.0492806
