# Supplementary material for: Identification of Diagnostic Biomarkers in Systemic Lupus Erythematosus Based on Bioinformatics Analysis and Machine Learning
Source: Front Genet. 2022 Apr 14;13:865559. doi: 10.3389/fgene.2022.865559 (PMC9047905; doi:10.3389/fgene.2022.865559)
Supplement: Supplementary file 1 [file DataSheet1.ZIP › Table S5.xlsx]

## Sheet: 相关性network
id1	id2	cor
EIF2AK2	IFI44	0.877939
EIF2AK2	IFI44L	0.863227
EIF2AK2	IFIT3	0.879229
EIF2AK2	IFITM3	0.774882
EIF2AK2	PARP9	0.819958
EIF2AK2	PRIC285	0.850718
EIF2AK2	TRIM22	0.752815
EIF2AK2	XAF1	0.852837
EIF2AK2	ZBP1	0.873911
IFI44	IFI44L	0.965182
IFI44	IFIT3	0.914213
IFI44	IFITM3	0.829108
IFI44	PARP9	0.845244
IFI44	PRIC285	0.826569
IFI44	TRIM22	0.836948
IFI44	XAF1	0.930566
IFI44	ZBP1	0.880093
IFI44L	IFIT3	0.92977
IFI44L	IFITM3	0.828229
IFI44L	PARP9	0.841639
IFI44L	PRIC285	0.83108
IFI44L	TRIM22	0.834211
IFI44L	XAF1	0.940243
IFI44L	ZBP1	0.881442
IFIT3	IFITM3	0.851213
IFIT3	PARP9	0.881616
IFIT3	PRIC285	0.869489
IFIT3	TRIM22	0.840296
IFIT3	XAF1	0.915943
IFIT3	ZBP1	0.912279
IFITM3	PARP9	0.825162
IFITM3	PRIC285	0.756466
IFITM3	TRIM22	0.7753
IFITM3	XAF1	0.8123
IFITM3	ZBP1	0.818632
PARP9	PRIC285	0.85633
PARP9	TRIM22	0.84914
PARP9	XAF1	0.853192
PARP9	ZBP1	0.871308
PRIC285	TRIM22	0.789012
PRIC285	XAF1	0.842588
PRIC285	ZBP1	0.878705
TRIM22	XAF1	0.816355
TRIM22	ZBP1	0.818547
XAF1	ZBP1	0.88113
