# Supplementary material for: Identification of Diagnostic Biomarkers in Systemic Lupus Erythematosus Based on Bioinformatics Analysis and Machine Learning
Source: Front Genet. 2022 Apr 14;13:865559. doi: 10.3389/fgene.2022.865559 (PMC9047905; doi:10.3389/fgene.2022.865559)
Supplement: Supplementary file 1 [file DataSheet1.ZIP › Table S6.xlsx]

## Sheet: Sheet1
# Input	ChemicalName	ChemicalId	CasRN	GeneSymbol	GeneId	Organism	OrganismId	PubMedIds
eif2ak2	2,3,5-(triglutathion-S-yl)hydroquinone	C078765	119212-33-8	EIF2AK2	5610	Homo sapiens	9606	31165168
eif2ak2	2-Aminopurine	D015075	452-06-2	EIF2AK2	5610	Homo sapiens	9606	12890478|16324719
eif2ak2	6-hydroxy-3-O-methylkaempferol 6-O-glucopyranoside	C000625361		EIF2AK2	5610	Homo sapiens	9606	29031523
eif2ak2	7,7'-dimethoxy-(4,4'-bi-1,3-benzodioxole)-5,5'-dicarboxylic acid dimethyl ester	C041398	73536-69-3	EIF2AK2	5610	Homo sapiens	9606	16756086
eif2ak2	abrine	C496492		EIF2AK2	5610	Homo sapiens	9606	31054353
eif2ak2	Acetaminophen	D000082	103-90-2	EIF2AK2	5610	Homo sapiens	9606	21420995|22230336
eif2ak2	Aflatoxin B1	D016604	1162-65-8	EIF2AK2	5610	Homo sapiens	9606	30157460
eif2ak2	Arsenic Trioxide	D000077237	1327-53-3	EIF2AK2	5610	Homo sapiens	9606	29486283
eif2ak2	Benzo(a)pyrene	D001564	50-32-8	EIF2AK2	5610	Homo sapiens	9606	27901495
eif2ak2	benzo(e)pyrene	C026487	192-97-2	EIF2AK2	5610	Homo sapiens	9606	30157460
eif2ak2	Cadmium Chloride	D019256	10108-64-2	EIF2AK2	5610	Homo sapiens	9606	26472689
eif2ak2	Cisplatin	D002945	15663-27-1	EIF2AK2	5610	Homo sapiens	9606	25450742
eif2ak2	cobaltous chloride	C018021	7646-79-9	EIF2AK2	5610	Homo sapiens	9606	22941251
eif2ak2	Cyclosporine	D016572	59865-13-3	EIF2AK2	5610	Homo sapiens	9606	25562108
eif2ak2	Decitabine	D000077209	2353-33-5	EIF2AK2	5610	Homo sapiens	9606	17630775
eif2ak2	deoxynivalenol	C007262	51481-10-8	EIF2AK2	5610	Homo sapiens	9606	18599499
eif2ak2	Diazinon	D003976	333-41-5	EIF2AK2	5610	Homo sapiens	9606	22964155
eif2ak2	Dibutyl Phthalate	D003993	84-74-2	EIF2AK2	5610	Homo sapiens	9606	30218697
eif2ak2	Doxorubicin	D004317	23214-92-8	EIF2AK2	5610	Homo sapiens	9606	29486283|29803840
eif2ak2	Enzyme Inhibitors	D004791		EIF2AK2	5610	Homo sapiens	9606	23301498
eif2ak2	Estradiol	D004958	50-28-2	EIF2AK2	5610	Homo sapiens	9606	21185374
eif2ak2	Formaldehyde	D005557	50-00-0	EIF2AK2	5610	Homo sapiens	9606	23649840
eif2ak2	GW 506033X	C000617853		EIF2AK2	5610	Homo sapiens	9606	12890478|27480630|30794626
eif2ak2	Interferon alpha-2	D000077190		EIF2AK2	5610	Homo sapiens	9606	29031523
eif2ak2	Ivermectin	D007559	70288-86-7	EIF2AK2	5610	Homo sapiens	9606	32959892
eif2ak2	jinfukang	C544151		EIF2AK2	5610	Homo sapiens	9606	27392435
eif2ak2	Lipopolysaccharides	D008070		EIF2AK2	5610	Homo sapiens	9606	27718290|28070326|30501627|30794626
eif2ak2	Mercuric Chloride	D008627	7487-94-7	EIF2AK2	5610	Homo sapiens	9606	16324719
eif2ak2	Methapyrilene	D008701	91-80-5	EIF2AK2	5610	Homo sapiens	9606	30157460
eif2ak2	Nicotine	D009538		EIF2AK2	5610	Homo sapiens	9606	16949557
eif2ak2	nitazoxanide	C041747	55981-09-4	EIF2AK2	5610	Homo sapiens	9606	19664635
eif2ak2	Palmitic Acid	D019308	1957-10-03	EIF2AK2	5610	Homo sapiens	9606	30794626
eif2ak2	Particulate Matter	D052638		EIF2AK2	5610	Homo sapiens	9606	32891722
eif2ak2	Plant Extracts	D010936		EIF2AK2	5610	Homo sapiens	9606	23557933|28070326
eif2ak2	Poly I-C	D011070		EIF2AK2	5610	Homo sapiens	9606	17669408|22558189
eif2ak2	pyrimidin-2-one beta-ribofuranoside	C009131		EIF2AK2	5610	Homo sapiens	9606	23320119
eif2ak2	Quercetin	D011794	117-39-5	EIF2AK2	5610	Homo sapiens	9606	16794257
eif2ak2	Selenium	D012643	7782-49-2	EIF2AK2	5610	Homo sapiens	9606	19244175
eif2ak2	Shiga Toxin 1	D022622		EIF2AK2	5610	Homo sapiens	9606	18599499
eif2ak2	Staurosporine	D019311	62996-74-1	EIF2AK2	5610	Homo sapiens	9606	12890478
eif2ak2	Sunitinib	D000077210		EIF2AK2	5610	Homo sapiens	9606	31533062
eif2ak2	Temozolomide	D000077204	85622-93-1	EIF2AK2	5610	Homo sapiens	9606	31758290
eif2ak2	testosterone enanthate	C004648		EIF2AK2	5610	Homo sapiens	9606	17440010
eif2ak2	Tetradecanoylphorbol Acetate	D013755	16561-29-8	EIF2AK2	5610	Homo sapiens	9606	30218697
eif2ak2	Valproic Acid	D014635	99-66-1	EIF2AK2	5610	Homo sapiens	9606	23179753|25979313|28001369
eif2ak2	Vitamin E	D014810	1406-18-4	EIF2AK2	5610	Homo sapiens	9606	19244175
ifi44	2,2',4,4'-tetrabromodiphenyl ether	C511295		IFI44	10561	Homo sapiens	9606	23146750
ifi44	abrine	C496492		IFI44	10561	Homo sapiens	9606	31054353
ifi44	Acetaminophen	D000082	103-90-2	IFI44	10561	Homo sapiens	9606	21420995|29067470
ifi44	Aflatoxin B1	D016604	1162-65-8	IFI44	10561	Homo sapiens	9606	27153756
ifi44	Air Pollutants	D000393		IFI44	10561	Homo sapiens	9606	26468118
ifi44	aristolochic acid I	C000228	313-67-7	IFI44	10561	Homo sapiens	9606	33212167
ifi44	Asbestos, Serpentine	D017632		IFI44	10561	Homo sapiens	9606	29523930
ifi44	Azathioprine	D001379	446-86-6	IFI44	10561	Homo sapiens	9606	19192274
ifi44	Benzo(a)pyrene	D001564	50-32-8	IFI44	10561	Homo sapiens	9606	30453624
ifi44	Bortezomib	D000069286		IFI44	10561	Homo sapiens	9606	20977926
ifi44	Cadmium	D002104	7440-43-9	IFI44	10561	Homo sapiens	9606	24376830
ifi44	candoxin	C459604		IFI44	10561	Homo sapiens	9606	16309724
ifi44	chloroquine diphosphate	C023676	50-63-5	IFI44	10561	Homo sapiens	9606	19192274
ifi44	Coal	D003031		IFI44	10561	Homo sapiens	9606	26468118
ifi44	cobaltous chloride	C018021	7646-79-9	IFI44	10561	Homo sapiens	9606	19320972
ifi44	Copper	D003300	7440-50-8	IFI44	10561	Homo sapiens	9606	20971185
ifi44	Cyclosporine	D016572	59865-13-3	IFI44	10561	Homo sapiens	9606	20106945|22147139|33631201
ifi44	deguelin	C107676	522-17-8	IFI44	10561	Homo sapiens	9606	33512557
ifi44	Demecolcine	D003703	477-30-5	IFI44	10561	Homo sapiens	9606	23649840
ifi44	Diclofenac	D004008	15307-86-5	IFI44	10561	Homo sapiens	9606	19192274
ifi44	dimethylarsinous acid	C472511		IFI44	10561	Homo sapiens	9606	23876855
ifi44	Doxorubicin	D004317	23214-92-8	IFI44	10561	Homo sapiens	9606	29803840
ifi44	epigallocatechin gallate	C045651	989-51-5	IFI44	10561	Homo sapiens	9606	32512070
ifi44	Estradiol	D004958	50-28-2	IFI44	10561	Homo sapiens	9606	19619570|21185374
ifi44	Formaldehyde	D005557	50-00-0	IFI44	10561	Homo sapiens	9606	28937961
ifi44	Gold Sodium Thiomalate	D006052	12244-57-4	IFI44	10561	Homo sapiens	9606	19192274
ifi44	GSK-J4	C000593030		IFI44	10561	Homo sapiens	9606	29301935
ifi44	hydroquinone	C031927	123-31-9	IFI44	10561	Homo sapiens	9606	31256213
ifi44	Iohexol	D007472	66108-95-0	IFI44	10561	Homo sapiens	9606	29705293
ifi44	Iopamidol	D007479	62883-00-5	IFI44	10561	Homo sapiens	9606	29705293
ifi44	(+)-JQ1 compound	C561695		IFI44	10561	Homo sapiens	9606	23086925|24796395|26752646
ifi44	Lipopolysaccharides	D008070		IFI44	10561	Homo sapiens	9606	28070326
ifi44	Methotrexate	D008727	1959-05-02	IFI44	10561	Homo sapiens	9606	19192274
ifi44	Methylprednisolone	D008775	83-43-2	IFI44	10561	Homo sapiens	9606	19192274
ifi44	MRK 003	C523799		IFI44	10561	Homo sapiens	9606	21169257
ifi44	MT19c compound	C568376		IFI44	10561	Homo sapiens	9606	21781307
ifi44	Nickel	D009532	7440-02-0	IFI44	10561	Homo sapiens	9606	24768652|25583101
ifi44	nickel sulfate	C029938	7786-81-4	IFI44	10561	Homo sapiens	9606	22714537
ifi44	Nicotine	D009538		IFI44	10561	Homo sapiens	9606	23825647
ifi44	NSC 689534	C558013		IFI44	10561	Homo sapiens	9606	20971185
ifi44	pentanal	C046012	110-62-3	IFI44	10561	Homo sapiens	9606	26079696
ifi44	perfluorooctane sulfonic acid	C076994	1763-23-1	IFI44	10561	Homo sapiens	9606	27153767
ifi44	picoxystrobin	C556557		IFI44	10561	Homo sapiens	9606	33512557
ifi44	Plant Extracts	D010936		IFI44	10561	Homo sapiens	9606	21297082|23557933|28070326
ifi44	Prednisolone	D011239	50-24-8	IFI44	10561	Homo sapiens	9606	19192274
ifi44	Silicon Dioxide	D012822	7631-86-9	IFI44	10561	Homo sapiens	9606	22300531|25351596|25895662
ifi44	Smoke	D012906		IFI44	10561	Homo sapiens	9606	26468118
ifi44	sodium arsenite	C017947	13768-07-5	IFI44	10561	Homo sapiens	9606	23876855|29319823|34032870
ifi44	sulforaphane	C016766		IFI44	10561	Homo sapiens	9606	31838189
ifi44	Temozolomide	D000077204	85622-93-1	IFI44	10561	Homo sapiens	9606	31758290
ifi44	Tetrachlorodibenzodioxin	D013749	1746-01-6	IFI44	10561	Homo sapiens	9606	19619570
ifi44	thifluzamide	C494892		IFI44	10561	Homo sapiens	9606	33512557
ifi44	Tobacco Smoke Pollution	D014028		IFI44	10561	Homo sapiens	9606	30579903|33660061
ifi44	tofacitinib	C479163		IFI44	10561	Homo sapiens	9606	25487280
ifi44	Tretinoin	D014212	302-79-4	IFI44	10561	Homo sapiens	9606	16249480|23830798
ifi44	Vincristine	D014750		IFI44	10561	Homo sapiens	9606	23649840
ifi44l	2,2',4,4'-tetrabromodiphenyl ether	C511295		IFI44L	10964	Homo sapiens	9606	23146750
ifi44l	2,3-bis(3'-hydroxybenzyl)butyrolactone	C029497	76543-15-2	IFI44L	10964	Homo sapiens	9606	19167446
ifi44l	2-methyl-2H-pyrazole-3-carboxylic acid (2-methyl-4-o-tolylazophenyl)amide	C511621		IFI44L	10964	Homo sapiens	9606	28655636
ifi44l	3,4,5,3',4'-pentachlorobiphenyl	C023035	57465-28-8	IFI44L	10964	Homo sapiens	9606	23146750
ifi44l	4-(5-benzo(1,3)dioxol-5-yl-4-pyridin-2-yl-1H-imidazol-2-yl)benzamide	C459179		IFI44L	10964	Homo sapiens	9606	27188386
ifi44l	Antimycin A	D000968	642-15-9	IFI44L	10964	Homo sapiens	9606	33512557
ifi44l	aristolochic acid I	C000228	313-67-7	IFI44L	10964	Homo sapiens	9606	33212167
ifi44l	Arsenic	D001151	7440-38-2	IFI44L	10964	Homo sapiens	9606	25304211
ifi44l	Asbestos, Crocidolite	D017638	12001-28-4	IFI44L	10964	Homo sapiens	9606	29523930
ifi44l	Azathioprine	D001379	446-86-6	IFI44L	10964	Homo sapiens	9606	19192274
ifi44l	azoxystrobin	C087670	131860-33-8	IFI44L	10964	Homo sapiens	9606	33512557
ifi44l	Benzene	D001554	71-43-2	IFI44L	10964	Homo sapiens	9606	19162166
ifi44l	Benzo(a)pyrene	D001564	50-32-8	IFI44L	10964	Homo sapiens	9606	27901495|30453624|32234424
ifi44l	bisphenol A	C006780	1980-05-07	IFI44L	10964	Homo sapiens	9606	31715268
ifi44l	butyraldehyde	C018475	123-72-8	IFI44L	10964	Homo sapiens	9606	26079696
ifi44l	chloroquine diphosphate	C023676	50-63-5	IFI44L	10964	Homo sapiens	9606	19192274
ifi44l	cinnamaldehyde	C012843		IFI44L	10964	Homo sapiens	9606	19524605
ifi44l	Coumestrol	D003375	479-13-0	IFI44L	10964	Homo sapiens	9606	19167446
ifi44l	Cyclosporine	D016572	59865-13-3	IFI44L	10964	Homo sapiens	9606	22147139
ifi44l	deguelin	C107676	522-17-8	IFI44L	10964	Homo sapiens	9606	33512557
ifi44l	Demecolcine	D003703	477-30-5	IFI44L	10964	Homo sapiens	9606	23649840
ifi44l	Diclofenac	D004008	15307-86-5	IFI44L	10964	Homo sapiens	9606	19192274
ifi44l	dimethylarsinous acid	C472511		IFI44L	10964	Homo sapiens	9606	23876855
ifi44l	dorsomorphin	C516138		IFI44L	10964	Homo sapiens	9606	27188386
ifi44l	Doxorubicin	D004317	23214-92-8	IFI44L	10964	Homo sapiens	9606	29803840
ifi44l	Estradiol	D004958	50-28-2	IFI44L	10964	Homo sapiens	9606	17404688|19619570|21185374|21795739|30165855
ifi44l	Ethyl Methanesulfonate	D005020	62-50-0	IFI44L	10964	Homo sapiens	9606	23649840
ifi44l	Formaldehyde	D005557	50-00-0	IFI44L	10964	Homo sapiens	9606	28937961
ifi44l	gadodiamide	C064925		IFI44L	10964	Homo sapiens	9606	20959327
ifi44l	Gold Sodium Thiomalate	D006052	12244-57-4	IFI44L	10964	Homo sapiens	9606	19192274
ifi44l	hydroquinone	C031927	123-31-9	IFI44L	10964	Homo sapiens	9606	31256213
ifi44l	incobotulinumtoxinA	C545476		IFI44L	10964	Homo sapiens	9606	29522793
ifi44l	(+)-JQ1 compound	C561695		IFI44L	10964	Homo sapiens	9606	23086925|24231268|24796395
ifi44l	Measles-Mumps-Rubella Vaccine	D022542		IFI44L	10964	Homo sapiens	9606	25344690
ifi44l	Methotrexate	D008727	1959-05-02	IFI44L	10964	Homo sapiens	9606	19192274
ifi44l	Methylprednisolone	D008775	83-43-2	IFI44L	10964	Homo sapiens	9606	19192274
ifi44l	monomethylarsonous acid	C406082		IFI44L	10964	Homo sapiens	9606	22108045|23876855
ifi44l	monomethylpropion	C047806	5650-44-2	IFI44L	10964	Homo sapiens	9606	22303338
ifi44l	Nickel	D009532	7440-02-0	IFI44L	10964	Homo sapiens	9606	24768652|25583101
ifi44l	nickel chloride	C022838	7718-54-9	IFI44L	10964	Homo sapiens	9606	21455298
ifi44l	Nicotine	D009538		IFI44L	10964	Homo sapiens	9606	23825647
ifi44l	Particulate Matter	D052638		IFI44L	10964	Homo sapiens	9606	28655636
ifi44l	picoxystrobin	C556557		IFI44L	10964	Homo sapiens	9606	33512557
ifi44l	Piroxicam	D010894	36322-90-4	IFI44L	10964	Homo sapiens	9606	19192274
ifi44l	Prednisolone	D011239	50-24-8	IFI44L	10964	Homo sapiens	9606	19192274
ifi44l	Progesterone	D011374	57-83-0	IFI44L	10964	Homo sapiens	9606	17404688
ifi44l	pyrimidifen	C476509		IFI44L	10964	Homo sapiens	9606	33512557
ifi44l	Silicon Dioxide	D012822	7631-86-9	IFI44L	10964	Homo sapiens	9606	22300531
ifi44l	sodium arsenite	C017947	13768-07-5	IFI44L	10964	Homo sapiens	9606	23876855|29301061|34032870
ifi44l	Tamoxifen	D013629	10540-29-1	IFI44L	10964	Homo sapiens	9606	19155303
ifi44l	Temozolomide	D000077204	85622-93-1	IFI44L	10964	Homo sapiens	9606	31758290
ifi44l	Testosterone	D013739	58-22-0	IFI44L	10964	Homo sapiens	9606	33359661
ifi44l	testosterone enanthate	C004648		IFI44L	10964	Homo sapiens	9606	17440010
ifi44l	Tetrachlorodibenzodioxin	D013749	1746-01-6	IFI44L	10964	Homo sapiens	9606	19619570
ifi44l	Tobacco Smoke Pollution	D014028		IFI44L	10964	Homo sapiens	9606	28065790|33660061
ifi44l	Valproic Acid	D014635	99-66-1	IFI44L	10964	Homo sapiens	9606	26272509|27188386
ifi44l	Vehicle Emissions	D001335		IFI44L	10964	Homo sapiens	9606	28655636
ifi44l	Vincristine	D014750		IFI44L	10964	Homo sapiens	9606	23649840
ifi44l	Zidovudine	D015215	30516-87-1	IFI44L	10964	Homo sapiens	9606	20370541
ifit3	2,2',4,4'-tetrabromodiphenyl ether	C511295		IFIT3	3437	Homo sapiens	9606	23146750
ifit3	2-bromopalmitate	C022776	18263-25-7	IFIT3	3437	Homo sapiens	9606	30076181
ifit3	2-xylene	C026114	95-47-6	IFIT3	3437	Homo sapiens	9606	20359517
ifit3	4-(4-((5-(4,5-dimethyl-2-nitrophenyl)-2-furanyl)methylene)-4,5-dihydro-3-methyl-5-oxo-1H-pyrazol-1-yl)benzoic acid	C584509		IFIT3	3437	Homo sapiens	9606	26191083
ifit3	4-(5-benzo(1,3)dioxol-5-yl-4-pyridin-2-yl-1H-imidazol-2-yl)benzamide	C459179		IFIT3	3437	Homo sapiens	9606	27188386
ifit3	7,8-Dihydro-7,8-dihydroxybenzo(a)pyrene 9,10-oxide	D015123	55097-80-8	IFIT3	3437	Homo sapiens	9606	20018196
ifit3	abrine	C496492		IFIT3	3437	Homo sapiens	9606	31054353
ifit3	Acetaminophen	D000082	103-90-2	IFIT3	3437	Homo sapiens	9606	21420995|26690555
ifit3	Aflatoxin B1	D016604	1162-65-8	IFIT3	3437	Homo sapiens	9606	27153756
ifit3	afuresertib	C000593263		IFIT3	3437	Homo sapiens	9606	28960945
ifit3	Arbutin	D001104	497-76-7	IFIT3	3437	Homo sapiens	9606	17103032
ifit3	Arsenic Trioxide	D000077237	1327-53-3	IFIT3	3437	Homo sapiens	9606	15894607
ifit3	Asbestos, Serpentine	D017632		IFIT3	3437	Homo sapiens	9606	24160326|29523930
ifit3	avobenzone	C049935		IFIT3	3437	Homo sapiens	9606	31016361
ifit3	Azathioprine	D001379	446-86-6	IFIT3	3437	Homo sapiens	9606	19192274
ifit3	belinostat	C487081		IFIT3	3437	Homo sapiens	9606	27188386
ifit3	Benzene	D001554	71-43-2	IFIT3	3437	Homo sapiens	9606	20359517|33064461
ifit3	Benzo(a)pyrene	D001564	50-32-8	IFIT3	3437	Homo sapiens	9606	19152381|30453624
ifit3	beta-Naphthoflavone	D019324	6051-87-2	IFIT3	3437	Homo sapiens	9606	32858204
ifit3	bis(4-hydroxyphenyl)sulfone	C543008	1980-09-01	IFIT3	3437	Homo sapiens	9606	33476716
ifit3	BIX 01294	C518299		IFIT3	3437	Homo sapiens	9606	25079219
ifit3	butyraldehyde	C018475	123-72-8	IFIT3	3437	Homo sapiens	9606	26079696
ifit3	Butyrates	D002087		IFIT3	3437	Homo sapiens	9606	12130515
ifit3	Calcitriol	D002117	32222-06-3	IFIT3	3437	Homo sapiens	9606	16002434
ifit3	chlorophyllin	C007020	15611-43-5	IFIT3	3437	Homo sapiens	9606	19152381
ifit3	Cisplatin	D002945	15663-27-1	IFIT3	3437	Homo sapiens	9606	27392435
ifit3	Copper	D003300	7440-50-8	IFIT3	3437	Homo sapiens	9606	20971185|24690739
ifit3	Cyclosporine	D016572	59865-13-3	IFIT3	3437	Homo sapiens	9606	22147139|25562108
ifit3	Dasatinib	D000069439		IFIT3	3437	Homo sapiens	9606	23825585
ifit3	Demecolcine	D003703	477-30-5	IFIT3	3437	Homo sapiens	9606	23649840
ifit3	Diclofenac	D004008	15307-86-5	IFIT3	3437	Homo sapiens	9606	19192274
ifit3	dimethylarsinous acid	C472511		IFIT3	3437	Homo sapiens	9606	20886546
ifit3	Disulfiram	D004221	97-77-8	IFIT3	3437	Homo sapiens	9606	24690739
ifit3	dorsomorphin	C516138		IFIT3	3437	Homo sapiens	9606	27188386
ifit3	Doxorubicin	D004317	23214-92-8	IFIT3	3437	Homo sapiens	9606	29803840
ifit3	Dronabinol	D013759		IFIT3	3437	Homo sapiens	9606	29691375
ifit3	epigallocatechin gallate	C045651	989-51-5	IFIT3	3437	Homo sapiens	9606	22079256
ifit3	Estradiol	D004958	50-28-2	IFIT3	3437	Homo sapiens	9606	19619570|21185374|30165855
ifit3	ethylbenzene	C004912	100-41-4	IFIT3	3437	Homo sapiens	9606	20359517
ifit3	Ethyl Methanesulfonate	D005020	62-50-0	IFIT3	3437	Homo sapiens	9606	23649840
ifit3	Formaldehyde	D005557	50-00-0	IFIT3	3437	Homo sapiens	9606	23649840|28937961
ifit3	gadodiamide	C064925		IFIT3	3437	Homo sapiens	9606	20959327
ifit3	Gold Sodium Thiomalate	D006052	12244-57-4	IFIT3	3437	Homo sapiens	9606	19192274
ifit3	hexamethylene bisacetamide	C014026	3073-59-4	IFIT3	3437	Homo sapiens	9606	12130515
ifit3	hydroquinone	C031927	123-31-9	IFIT3	3437	Homo sapiens	9606	31256213
ifit3	Hydroxychloroquine	D006886	118-42-3	IFIT3	3437	Homo sapiens	9606	25321315
ifit3	ICG 001	C492448		IFIT3	3437	Homo sapiens	9606	26191083
ifit3	jinfukang	C544151		IFIT3	3437	Homo sapiens	9606	27392435
ifit3	(+)-JQ1 compound	C561695		IFIT3	3437	Homo sapiens	9606	24796395|26752646|27432991
ifit3	Lipopolysaccharides	D008070		IFIT3	3437	Homo sapiens	9606	15860229|28070326
ifit3	Methotrexate	D008727	1959-05-02	IFIT3	3437	Homo sapiens	9606	19192274
ifit3	Methylene Chloride	D008752	1975-09-02	IFIT3	3437	Homo sapiens	9606	20359517
ifit3	methylmercuric chloride	C004925	115-09-3	IFIT3	3437	Homo sapiens	9606	28001369
ifit3	Methylprednisolone	D008775	83-43-2	IFIT3	3437	Homo sapiens	9606	19192274
ifit3	Mustard Gas	D009151	505-60-2	IFIT3	3437	Homo sapiens	9606	25102026
ifit3	N4-(2,2-dimethyl-3-oxo-4H-pyrid(1,4)oxazin-6-yl)-5-fluoro-N2-(3,4,5-trimethoxyphenyl)-2,4-pyrimidinediamine	C510788		IFIT3	3437	Homo sapiens	9606	25487280
ifit3	Nickel	D009532	7440-02-0	IFIT3	3437	Homo sapiens	9606	24768652|25583101
ifit3	NSC 689534	C558013		IFIT3	3437	Homo sapiens	9606	20971185
ifit3	Particulate Matter	D052638		IFIT3	3437	Homo sapiens	9606	32891722
ifit3	pentabromodiphenyl ether	C086401	32534-81-9	IFIT3	3437	Homo sapiens	9606	26705709
ifit3	Phenylmercuric Acetate	D010662	62-38-4	IFIT3	3437	Homo sapiens	9606	26272509|27188386
ifit3	Plant Extracts	D010936		IFIT3	3437	Homo sapiens	9606	21297082|28070326
ifit3	Polychlorinated Biphenyls	D011078		IFIT3	3437	Homo sapiens	9606	21334430
ifit3	potassium chromate(VI)	C027373	7789-00-6	IFIT3	3437	Homo sapiens	9606	22079256
ifit3	Prednisolone	D011239	50-24-8	IFIT3	3437	Homo sapiens	9606	19192274
ifit3	Progesterone	D011374	57-83-0	IFIT3	3437	Homo sapiens	9606	21768398
ifit3	Silicon Dioxide	D012822	7631-86-9	IFIT3	3437	Homo sapiens	9606	25351596
ifit3	sulforaphane	C016766		IFIT3	3437	Homo sapiens	9606	31838189
ifit3	tamibarotene	C061133	94497-51-5	IFIT3	3437	Homo sapiens	9606	15498508
ifit3	Tamoxifen	D013629	10540-29-1	IFIT3	3437	Homo sapiens	9606	19155303
ifit3	Temozolomide	D000077204	85622-93-1	IFIT3	3437	Homo sapiens	9606	31758290
ifit3	testosterone enanthate	C004648		IFIT3	3437	Homo sapiens	9606	17440010
ifit3	Tetrachlorodibenzodioxin	D013749	1746-01-6	IFIT3	3437	Homo sapiens	9606	19619570
ifit3	Thiophenes	D013876		IFIT3	3437	Homo sapiens	9606	16140954
ifit3	Tobacco Smoke Pollution	D014028		IFIT3	3437	Homo sapiens	9606	28065790|33660061
ifit3	tofacitinib	C479163		IFIT3	3437	Homo sapiens	9606	25487280
ifit3	Toluene	D014050	108-88-3	IFIT3	3437	Homo sapiens	9606	20359517
ifit3	Tretinoin	D014212	302-79-4	IFIT3	3437	Homo sapiens	9606	12130515|15059897|15498508|15894607|16140954|30076181
ifit3	Trichloroethylene	D014241	1979-01-06	IFIT3	3437	Homo sapiens	9606	20359517
ifit3	trichostatin A	C012589	58880-19-6	IFIT3	3437	Homo sapiens	9606	24935251|26272509|27188386
ifit3	Triclosan	D014260	3380-34-5	IFIT3	3437	Homo sapiens	9606	30510588
ifit3	UNC 0638	C561310		IFIT3	3437	Homo sapiens	9606	25079219
ifit3	Valproic Acid	D014635	99-66-1	IFIT3	3437	Homo sapiens	9606	19949822|25979313|28001369|29154799
ifitm3	1-Methyl-3-isobutylxanthine	D015056	28822-58-4	IFITM3	10410	Homo sapiens	9606	28628672
ifitm3	4-(4-((5-(4,5-dimethyl-2-nitrophenyl)-2-furanyl)methylene)-4,5-dihydro-3-methyl-5-oxo-1H-pyrazol-1-yl)benzoic acid	C584509		IFITM3	10410	Homo sapiens	9606	26191083
ifitm3	4-(5-benzo(1,3)dioxol-5-yl-4-pyridin-2-yl-1H-imidazol-2-yl)benzamide	C459179		IFITM3	10410	Homo sapiens	9606	27188386
ifitm3	Acetaminophen	D000082	103-90-2	IFITM3	10410	Homo sapiens	9606	22230336|29067470
ifitm3	Antimycin A	D000968	642-15-9	IFITM3	10410	Homo sapiens	9606	33512557
ifitm3	Antirheumatic Agents	D018501		IFITM3	10410	Homo sapiens	9606	24449571
ifitm3	aristolochic acid I	C000228	313-67-7	IFITM3	10410	Homo sapiens	9606	33212167
ifitm3	Arsenic Trioxide	D000077237	1327-53-3	IFITM3	10410	Homo sapiens	9606	20458559
ifitm3	azoxystrobin	C087670	131860-33-8	IFITM3	10410	Homo sapiens	9606	33512557
ifitm3	Benzoates	D001565		IFITM3	10410	Homo sapiens	9606	29472718
ifitm3	beta-Naphthoflavone	D019324	6051-87-2	IFITM3	10410	Homo sapiens	9606	32858204
ifitm3	bisphenol A	C006780	1980-05-07	IFITM3	10410	Homo sapiens	9606	28628672
ifitm3	bisphenol F	C000611646		IFITM3	10410	Homo sapiens	9606	28628672
ifitm3	Cadmium	D002104	7440-43-9	IFITM3	10410	Homo sapiens	9606	24376830
ifitm3	Cadmium Chloride	D019256	10108-64-2	IFITM3	10410	Homo sapiens	9606	21457566
ifitm3	candoxin	C459604		IFITM3	10410	Homo sapiens	9606	16309724
ifitm3	chloropicrin	C100187	1976-06-02	IFITM3	10410	Homo sapiens	9606	26352163
ifitm3	Cisplatin	D002945	15663-27-1	IFITM3	10410	Homo sapiens	9606	27392435
ifitm3	Decitabine	D000077209	2353-33-5	IFITM3	10410	Homo sapiens	9606	19151715
ifitm3	deguelin	C107676	522-17-8	IFITM3	10410	Homo sapiens	9606	33512557
ifitm3	deoxynivalenol	C007262	51481-10-8	IFITM3	10410	Homo sapiens	9606	33890134
ifitm3	Dexamethasone	D003907	1950-02-02	IFITM3	10410	Homo sapiens	9606	28628672
ifitm3	dicrotophos	C000944	3735-78-2	IFITM3	10410	Homo sapiens	9606	28302478
ifitm3	dorsomorphin	C516138		IFITM3	10410	Homo sapiens	9606	27188386
ifitm3	entinostat	C118739		IFITM3	10410	Homo sapiens	9606	26272509|27188386
ifitm3	epigallocatechin gallate	C045651	989-51-5	IFITM3	10410	Homo sapiens	9606	32512070
ifitm3	Erlotinib Hydrochloride	D000069347		IFITM3	10410	Homo sapiens	9606	27720938
ifitm3	Estradiol	D004958	50-28-2	IFITM3	10410	Homo sapiens	9606	30165855
ifitm3	Folic Acid	D005492	59-30-3	IFITM3	10410	Homo sapiens	9606	11723236
ifitm3	Genistein	D019833	446-72-0	IFITM3	10410	Homo sapiens	9606	19371625
ifitm3	ICG 001	C492448		IFITM3	10410	Homo sapiens	9606	26191083
ifitm3	Indomethacin	D007213	53-86-1	IFITM3	10410	Homo sapiens	9606	28628672
ifitm3	Ivermectin	D007559	70288-86-7	IFITM3	10410	Homo sapiens	9606	32959892
ifitm3	(+)-JQ1 compound	C561695		IFITM3	10410	Homo sapiens	9606	23086925
ifitm3	Methotrexate	D008727	1959-05-02	IFITM3	10410	Homo sapiens	9606	24449571
ifitm3	Nickel	D009532	7440-02-0	IFITM3	10410	Homo sapiens	9606	24768652|25583101
ifitm3	ochratoxin A	C025589	303-47-9	IFITM3	10410	Homo sapiens	9606	29098329
ifitm3	oxidized-L-alpha-1-palmitoyl-2-arachidonoyl-sn-glycero-3-phosphorylcholine	C472349		IFITM3	10410	Homo sapiens	9606	17655762
ifitm3	Particulate Matter	D052638		IFITM3	10410	Homo sapiens	9606	17655762
ifitm3	Phenobarbital	D010634	1950-06-06	IFITM3	10410	Homo sapiens	9606	19159669
ifitm3	picoxystrobin	C556557		IFITM3	10410	Homo sapiens	9606	33512557
ifitm3	pyrachlostrobin	C513428		IFITM3	10410	Homo sapiens	9606	33512557
ifitm3	Rotenone	D012402	83-79-4	IFITM3	10410	Homo sapiens	9606	33512557
ifitm3	Selenium	D012643	7782-49-2	IFITM3	10410	Homo sapiens	9606	19244175
ifitm3	Silicon Dioxide	D012822	7631-86-9	IFITM3	10410	Homo sapiens	9606	25895662
ifitm3	sodium arsenite	C017947	13768-07-5	IFITM3	10410	Homo sapiens	9606	12727804
ifitm3	sulforaphane	C016766		IFITM3	10410	Homo sapiens	9606	31838189
ifitm3	sulindac sulfide	C025462	32004-67-4	IFITM3	10410	Homo sapiens	9606	16184548
ifitm3	Sunitinib	D000077210		IFITM3	10410	Homo sapiens	9606	31533062
ifitm3	Temozolomide	D000077204	85622-93-1	IFITM3	10410	Homo sapiens	9606	31758290
ifitm3	Tetrachlorodibenzodioxin	D013749	1746-01-6	IFITM3	10410	Homo sapiens	9606	22574217
ifitm3	thifluzamide	C494892		IFITM3	10410	Homo sapiens	9606	33512557
ifitm3	Tobacco Smoke Pollution	D014028		IFITM3	10410	Homo sapiens	9606	28065790|33660061
ifitm3	Tretinoin	D014212	302-79-4	IFITM3	10410	Homo sapiens	9606	23724009
ifitm3	Triclosan	D014260	3380-34-5	IFITM3	10410	Homo sapiens	9606	30510588
ifitm3	Valproic Acid	D014635	99-66-1	IFITM3	10410	Homo sapiens	9606	23179753|24935251|27188386|29154799
ifitm3	Vehicle Emissions	D001335		IFITM3	10410	Homo sapiens	9606	17655762
ifitm3	Vitamin E	D014810	1406-18-4	IFITM3	10410	Homo sapiens	9606	19244175
ifitm3	Zearalenone	D015025	17924-92-4	IFITM3	10410	Homo sapiens	9606	19371625
parp9	2,2',4,4'-tetrabromodiphenyl ether	C511295		PARP9	83666	Homo sapiens	9606	23146750
parp9	4-(5-benzo(1,3)dioxol-5-yl-4-pyridin-2-yl-1H-imidazol-2-yl)benzamide	C459179		PARP9	83666	Homo sapiens	9606	27188386
parp9	abrine	C496492		PARP9	83666	Homo sapiens	9606	31054353
parp9	Acetaminophen	D000082	103-90-2	PARP9	83666	Homo sapiens	9606	21420995|26497421|29067470
parp9	Air Pollutants	D000393		PARP9	83666	Homo sapiens	9606	21757418
parp9	Air Pollutants, Occupational	D000395		PARP9	83666	Homo sapiens	9606	23195993
parp9	Antirheumatic Agents	D018501		PARP9	83666	Homo sapiens	9606	24449571
parp9	aristolochic acid I	C000228	313-67-7	PARP9	83666	Homo sapiens	9606	33212167
parp9	belinostat	C487081		PARP9	83666	Homo sapiens	9606	27188386
parp9	Benzo(a)pyrene	D001564	50-32-8	PARP9	83666	Homo sapiens	9606	20106945|21632981|30453624
parp9	bisphenol A	C006780	1980-05-07	PARP9	83666	Homo sapiens	9606	29275510
parp9	butyraldehyde	C018475	123-72-8	PARP9	83666	Homo sapiens	9606	26079696
parp9	Copper Sulfate	D019327	7758-98-7	PARP9	83666	Homo sapiens	9606	19549813
parp9	Cyclosporine	D016572	59865-13-3	PARP9	83666	Homo sapiens	9606	20106945
parp9	dorsomorphin	C516138		PARP9	83666	Homo sapiens	9606	27188386
parp9	Doxorubicin	D004317	23214-92-8	PARP9	83666	Homo sapiens	9606	29803840
parp9	epigallocatechin gallate	C045651	989-51-5	PARP9	83666	Homo sapiens	9606	22079256
parp9	Estradiol	D004958	50-28-2	PARP9	83666	Homo sapiens	9606	20106945|21185374
parp9	Ethyl Methanesulfonate	D005020	62-50-0	PARP9	83666	Homo sapiens	9606	23649840
parp9	Hydrogen Peroxide	D006861	7722-84-1	PARP9	83666	Homo sapiens	9606	20044591
parp9	hydroquinone	C031927	123-31-9	PARP9	83666	Homo sapiens	9606	31256213
parp9	(+)-JQ1 compound	C561695		PARP9	83666	Homo sapiens	9606	23086925|26752646
parp9	licochalcone B	C541528		PARP9	83666	Homo sapiens	9606	33647349
parp9	monomethylarsonous acid	C406082		PARP9	83666	Homo sapiens	9606	24625837
parp9	Nickel	D009532	7440-02-0	PARP9	83666	Homo sapiens	9606	23195993|25583101
parp9	Phenylmercuric Acetate	D010662	62-38-4	PARP9	83666	Homo sapiens	9606	27188386
parp9	Plant Extracts	D010936		PARP9	83666	Homo sapiens	9606	23557933
parp9	potassium chromate(VI)	C027373	7789-00-6	PARP9	83666	Homo sapiens	9606	22079256
parp9	Silicon Dioxide	D012822	7631-86-9	PARP9	83666	Homo sapiens	9606	25895662
parp9	Temozolomide	D000077204	85622-93-1	PARP9	83666	Homo sapiens	9606	31758290
parp9	Tetrachlorodibenzodioxin	D013749	1746-01-6	PARP9	83666	Homo sapiens	9606	21632981
parp9	Tobacco Smoke Pollution	D014028		PARP9	83666	Homo sapiens	9606	33660061
parp9	Tretinoin	D014212	302-79-4	PARP9	83666	Homo sapiens	9606	23830798
parp9	Triclosan	D014260	3380-34-5	PARP9	83666	Homo sapiens	9606	30510588
parp9	tris(1,3-dichloro-2-propyl)phosphate	C016805	13674-87-8	PARP9	83666	Homo sapiens	9606	26179874
parp9	Urethane	D014520	51-79-6	PARP9	83666	Homo sapiens	9606	28818685
parp9	Valproic Acid	D014635	99-66-1	PARP9	83666	Homo sapiens	9606	25979313|29154799
parp9	Vincristine	D014750		PARP9	83666	Homo sapiens	9606	23649840
parp9	Zidovudine	D015215	30516-87-1	PARP9	83666	Homo sapiens	9606	20370541
trim22	4-(5-benzo(1,3)dioxol-5-yl-4-pyridin-2-yl-1H-imidazol-2-yl)benzamide	C459179		TRIM22	10346	Homo sapiens	9606	27188386
trim22	7,8-Dihydro-7,8-dihydroxybenzo(a)pyrene 9,10-oxide	D015123	55097-80-8	TRIM22	10346	Homo sapiens	9606	20382639
trim22	Acetaminophen	D000082	103-90-2	TRIM22	10346	Homo sapiens	9606	21420995|22230336|26690555|29067470
trim22	Adenine	D000225	73-24-5	TRIM22	10346	Homo sapiens	9606	24211769
trim22	Aflatoxin B1	D016604	1162-65-8	TRIM22	10346	Homo sapiens	9606	20106945|21632981|21641981|27153756
trim22	Arsenic	D001151	7440-38-2	TRIM22	10346	Homo sapiens	9606	25304211
trim22	Asbestos, Serpentine	D017632		TRIM22	10346	Homo sapiens	9606	21148743
trim22	Benzo(a)pyrene	D001564	50-32-8	TRIM22	10346	Homo sapiens	9606	20106945|21632981|21871943|22316170|27901495
trim22	butyraldehyde	C018475	123-72-8	TRIM22	10346	Homo sapiens	9606	26079696
trim22	Carbamazepine	D002220	298-46-4	TRIM22	10346	Homo sapiens	9606	25979313
trim22	Cisplatin	D002945	15663-27-1	TRIM22	10346	Homo sapiens	9606	23300844|27392435|27594783
trim22	cobaltous chloride	C018021	7646-79-9	TRIM22	10346	Homo sapiens	9606	19320972
trim22	Colchicine	D003078	64-86-8	TRIM22	10346	Homo sapiens	9606	24211769
trim22	Copper Sulfate	D019327	7758-98-7	TRIM22	10346	Homo sapiens	9606	19549813
trim22	Cyclosporine	D016572	59865-13-3	TRIM22	10346	Homo sapiens	9606	20106945|25562108|27989131
trim22	Decitabine	D000077209	2353-33-5	TRIM22	10346	Homo sapiens	9606	21856257|23300844
trim22	Demecolcine	D003703	477-30-5	TRIM22	10346	Homo sapiens	9606	23649840
trim22	Diethylhexyl Phthalate	D004051	117-81-7	TRIM22	10346	Homo sapiens	9606	31163220
trim22	dorsomorphin	C516138		TRIM22	10346	Homo sapiens	9606	27188386
trim22	Doxorubicin	D004317	23214-92-8	TRIM22	10346	Homo sapiens	9606	29803840|30031762
trim22	entinostat	C118739		TRIM22	10346	Homo sapiens	9606	26272509|27188386
trim22	epigallocatechin gallate	C045651	989-51-5	TRIM22	10346	Homo sapiens	9606	22079256
trim22	Estradiol	D004958	50-28-2	TRIM22	10346	Homo sapiens	9606	30165855
trim22	Ethanol	D000431	64-17-5	TRIM22	10346	Homo sapiens	9606	28986285
trim22	Ethinyl Estradiol	D004997	57-63-6	TRIM22	10346	Homo sapiens	9606	18936297
trim22	Ethyl Methanesulfonate	D005020	62-50-0	TRIM22	10346	Homo sapiens	9606	23649840
trim22	Formaldehyde	D005557	50-00-0	TRIM22	10346	Homo sapiens	9606	23649840
trim22	Isotretinoin	D015474	4759-48-2	TRIM22	10346	Homo sapiens	9606	18769122
trim22	jinfukang	C544151		TRIM22	10346	Homo sapiens	9606	27392435
trim22	(+)-JQ1 compound	C561695		TRIM22	10346	Homo sapiens	9606	23086925|24231268
trim22	Lipopolysaccharides	D008070		TRIM22	10346	Homo sapiens	9606	28070326
trim22	Lucanthone	D008154	479-50-5	TRIM22	10346	Homo sapiens	9606	21148553
trim22	Magnetite Nanoparticles	D058185		TRIM22	10346	Homo sapiens	9606	26378955
trim22	methylmercuric chloride	C004925	115-09-3	TRIM22	10346	Homo sapiens	9606	23179753|26272509|27188386|28001369
trim22	Methyl Methanesulfonate	D008741	66-27-3	TRIM22	10346	Homo sapiens	9606	23649840
trim22	monomethylarsonous acid	C406082		TRIM22	10346	Homo sapiens	9606	22108045|24625837
trim22	Nickel	D009532	7440-02-0	TRIM22	10346	Homo sapiens	9606	24768652|25583101
trim22	nickel sulfate	C029938	7786-81-4	TRIM22	10346	Homo sapiens	9606	16780908
trim22	Plant Extracts	D010936		TRIM22	10346	Homo sapiens	9606	28070326
trim22	potassium chromate(VI)	C027373	7789-00-6	TRIM22	10346	Homo sapiens	9606	22079256
trim22	Quercetin	D011794	117-39-5	TRIM22	10346	Homo sapiens	9606	21632981
trim22	S-1,2-dichlorovinyl-N-acetylcysteine	C049705	104713-70-4	TRIM22	10346	Homo sapiens	9606	16844155
trim22	Silicon Dioxide	D012822	7631-86-9	TRIM22	10346	Homo sapiens	9606	25895662
trim22	Smoke	D012906		TRIM22	10346	Homo sapiens	9606	21095227
trim22	sodium arsenite	C017947	13768-07-5	TRIM22	10346	Homo sapiens	9606	17879257|25199682|34032870
trim22	Sodium Selenite	D018038	10102-18-8	TRIM22	10346	Homo sapiens	9606	24383545
trim22	Succimer	D004113	304-55-2	TRIM22	10346	Homo sapiens	9606	26378955
trim22	sulforaphane	C016766		TRIM22	10346	Homo sapiens	9606	26833863
trim22	Sunitinib	D000077210		TRIM22	10346	Homo sapiens	9606	31533062
trim22	TAK-243	C000622638		TRIM22	10346	Homo sapiens	9606	31285264
trim22	Tamoxifen	D013629	10540-29-1	TRIM22	10346	Homo sapiens	9606	19155303
trim22	Temozolomide	D000077204	85622-93-1	TRIM22	10346	Homo sapiens	9606	31758290
trim22	Thimerosal	D013849	54-64-8	TRIM22	10346	Homo sapiens	9606	27188386
trim22	Tobacco Smoke Pollution	D014028		TRIM22	10346	Homo sapiens	9606	28065790|33660061
trim22	Tretinoin	D014212	302-79-4	TRIM22	10346	Homo sapiens	9606	21934132|23830798
trim22	Triclosan	D014260	3380-34-5	TRIM22	10346	Homo sapiens	9606	30510588
trim22	tris(2-butoxyethyl) phosphate	C013320	78-51-3	TRIM22	10346	Homo sapiens	9606	29024780
trim22	Urethane	D014520	51-79-6	TRIM22	10346	Homo sapiens	9606	28818685
trim22	Valproic Acid	D014635	99-66-1	TRIM22	10346	Homo sapiens	9606	23179753|24935251|25979313|28001369|29154799
trim22	Vincristine	D014750		TRIM22	10346	Homo sapiens	9606	23649840
trim22	Vorinostat	D000077337		TRIM22	10346	Homo sapiens	9606	18769122
trim22	Zidovudine	D015215	30516-87-1	TRIM22	10346	Homo sapiens	9606	20370541
trim22	Zoledronic Acid	D000077211		TRIM22	10346	Homo sapiens	9606	20977926
xaf1	2,2',4,4'-tetrabromodiphenyl ether	C511295		XAF1	54739	Homo sapiens	9606	23146750
xaf1	3,4,5,3',4'-pentachlorobiphenyl	C023035	57465-28-8	XAF1	54739	Homo sapiens	9606	23146750
xaf1	Acetaminophen	D000082	103-90-2	XAF1	54739	Homo sapiens	9606	21420995|25704631
xaf1	Aflatoxin B1	D016604	1162-65-8	XAF1	54739	Homo sapiens	9606	27153756
xaf1	Arsenic Trioxide	D000077237	1327-53-3	XAF1	54739	Homo sapiens	9606	24356939
xaf1	arsenite	C015001	15502-74-6	XAF1	54739	Homo sapiens	9606	23974009
xaf1	avobenzone	C049935		XAF1	54739	Homo sapiens	9606	31016361
xaf1	Azacitidine	D001374	320-67-2	XAF1	54739	Homo sapiens	9606	19077051|19549372
xaf1	Benzo(a)pyrene	D001564	50-32-8	XAF1	54739	Homo sapiens	9606	24356939|27901495
xaf1	Bortezomib	D000069286		XAF1	54739	Homo sapiens	9606	20977926
xaf1	butyraldehyde	C018475	123-72-8	XAF1	54739	Homo sapiens	9606	26079696
xaf1	Curcumin	D003474	458-37-7	XAF1	54739	Homo sapiens	9606	21594647
xaf1	Cyclophosphamide	D003520	50-18-0	XAF1	54739	Homo sapiens	9606	24356939
xaf1	Cyclosporine	D016572	59865-13-3	XAF1	54739	Homo sapiens	9606	20106945|25562108|27989131
xaf1	Decitabine	D000077209	2353-33-5	XAF1	54739	Homo sapiens	9606	15843754|17195906|18250043|19732952
xaf1	dimethylarsinous acid	C472511		XAF1	54739	Homo sapiens	9606	20886546
xaf1	Dronabinol	D013759		XAF1	54739	Homo sapiens	9606	29691375
xaf1	Drugs, Chinese Herbal	D004365		XAF1	54739	Homo sapiens	9606	23811387
xaf1	epigallocatechin gallate	C045651	989-51-5	XAF1	54739	Homo sapiens	9606	32512070
xaf1	Estradiol	D004958	50-28-2	XAF1	54739	Homo sapiens	9606	21185374
xaf1	Ethyl Methanesulfonate	D005020	62-50-0	XAF1	54739	Homo sapiens	9606	23649840
xaf1	Etoposide	D005047	33419-42-0	XAF1	54739	Homo sapiens	9606	15843754|17570219
xaf1	Fluorouracil	D005472	51-21-8	XAF1	54739	Homo sapiens	9606	15843754|17570219
xaf1	Formaldehyde	D005557	50-00-0	XAF1	54739	Homo sapiens	9606	23649840
xaf1	Hydrogen Peroxide	D006861	7722-84-1	XAF1	54739	Homo sapiens	9606	17570219
xaf1	hydroquinone	C031927	123-31-9	XAF1	54739	Homo sapiens	9606	31256213
xaf1	(+)-JQ1 compound	C561695		XAF1	54739	Homo sapiens	9606	23086925|26752646
xaf1	Methotrexate	D008727	1959-05-02	XAF1	54739	Homo sapiens	9606	24967384
xaf1	Methyl Methanesulfonate	D008741	66-27-3	XAF1	54739	Homo sapiens	9606	23649840
xaf1	monomethylarsonous acid	C406082		XAF1	54739	Homo sapiens	9606	22108045|25177542
xaf1	Naphthoquinones	D009285		XAF1	54739	Homo sapiens	9606	23811387
xaf1	Nickel	D009532	7440-02-0	XAF1	54739	Homo sapiens	9606	24768652|25583101
xaf1	nickel sulfate	C029938	7786-81-4	XAF1	54739	Homo sapiens	9606	22714537
xaf1	ochratoxin A	C025589	303-47-9	XAF1	54739	Homo sapiens	9606	24356939
xaf1	perfluorooctane sulfonic acid	C076994	1763-23-1	XAF1	54739	Homo sapiens	9606	27153767
xaf1	Plant Extracts	D010936		XAF1	54739	Homo sapiens	9606	21297082
xaf1	Silver Compounds	D018030		XAF1	54739	Homo sapiens	9606	29703973
xaf1	sodium arsenite	C017947	13768-07-5	XAF1	54739	Homo sapiens	9606	23876855|34032870
xaf1	Sodium Selenite	D018038	10102-18-8	XAF1	54739	Homo sapiens	9606	24383545
xaf1	sulforaphane	C016766		XAF1	54739	Homo sapiens	9606	26833863
xaf1	Temozolomide	D000077204	85622-93-1	XAF1	54739	Homo sapiens	9606	28122345|31758290
xaf1	Tobacco Smoke Pollution	D014028		XAF1	54739	Homo sapiens	9606	28065790|30291989|33660061
xaf1	Tretinoin	D014212	302-79-4	XAF1	54739	Homo sapiens	9606	16530516
xaf1	Urethane	D014520	51-79-6	XAF1	54739	Homo sapiens	9606	28818685
xaf1	Vanadates	D014638		XAF1	54739	Homo sapiens	9606	22714537
xaf1	vanadyl sulfate	C034028	27774-13-6	XAF1	54739	Homo sapiens	9606	16330358
xaf1	Vehicle Emissions	D001335		XAF1	54739	Homo sapiens	9606	25487561
zbp1	Aflatoxin B1	D016604	1162-65-8	ZBP1	81030	Homo sapiens	9606	27153756|30157460
zbp1	aflatoxin B2	C029753	22040-96-6	ZBP1	81030	Homo sapiens	9606	30157460
zbp1	Benzo(a)pyrene	D001564	50-32-8	ZBP1	81030	Homo sapiens	9606	27901495|30157460
zbp1	(+)-JQ1 compound	C561695		ZBP1	81030	Homo sapiens	9606	23086925
zbp1	Nickel	D009532	7440-02-0	ZBP1	81030	Homo sapiens	9606	24768652
zbp1	Sodium Selenite	D018038	10102-18-8	ZBP1	81030	Homo sapiens	9606	18175754
zbp1	Zinc	D015032	7440-66-6	ZBP1	81030	Homo sapiens	9606	22171008
