# Supplementary material for: Identification of Diagnostic Biomarkers in Systemic Lupus Erythematosus Based on Bioinformatics Analysis and Machine Learning
Source: Front Genet. 2022 Apr 14;13:865559. doi: 10.3389/fgene.2022.865559 (PMC9047905; doi:10.3389/fgene.2022.865559)
Supplement: Supplementary file 1 [file DataSheet1.ZIP › Table S7.xlsx]

## Sheet: Table S6
ID	GSM1594247	GSM1594250	GSM1594253	GSM1594254	GSM1594255	GSM1594256	GSM1594257	GSM1594258	GSM1594259	GSM1594260	GSM1594261	GSM1594262	GSM1594263	GSM1594264	GSM1594265	GSM1594266	GSM1594267	GSM1594574	GSM1594575	GSM1594576	GSM1594577	GSM1594578	GSM1594579	GSM1594580	GSM1594581	GSM1594582	GSM1594583	GSM1594584	GSM1594585	GSM1594586	GSM1594587	GSM1594588	GSM1594589	GSM1594590	GSM1594591	GSM1594592	GSM1594593	GSM1594594	GSM1594595	GSM1594596	GSM1594597	GSM1594598	GSM1594599	GSM1594600	GSM1594601	GSM1594602	GSM1594603	GSM1594604	GSM1594268
Activated B cell	0.604616	0.577744	0.544353	0.629049	0.647467	0.661521	0.697355	0.51681	0.596451	0.58587	0.505713	0.658911	0.674914	0.557233	0.629848	0.568769	0.61604	0.6097	0.622012	0.619934	0.663905	0.631604	0.641771	0.635566	0.659854	0.653108	0.603218	0.591296	0.65711	0.64465	0.567158	0.617574	0.632251	0.589671	0.603865	0.633994	0.622219	0.558725	0.625387	0.624221	0.671337	0.598219	0.577572	0.59207	0.553794	0.625159	0.63615	0.580737	0.522159
Activated CD4 T cell	0.581478	0.570508	0.545359	0.600383	0.604687	0.55022	0.569275	0.544866	0.545618	0.604776	0.54829	0.562988	0.590936	0.543768	0.542242	0.622714	0.572758	0.579271	0.607521	0.594828	0.543694	0.529823	0.57167	0.547685	0.53316	0.562332	0.613741	0.57077	0.579004	0.582718	0.571561	0.565078	0.518186	0.538961	0.541673	0.599899	0.606513	0.56525	0.539633	0.594634	0.55489	0.565905	0.595662	0.541045	0.528197	0.523934	0.531552	0.541338	0.534788
Activated CD8 T cell	0.856956	0.890502	0.850828	0.880999	0.886543	0.881243	0.931203	0.854507	0.84669	0.878721	0.874924	0.918987	0.848128	0.911589	0.845778	0.888815	0.867218	0.812246	0.890423	0.868179	0.880742	0.866382	0.870473	0.886555	0.878463	0.880341	0.867263	0.85899	0.870835	0.944342	0.85881	0.848933	0.848577	0.916585	0.879142	0.89329	0.914904	0.874662	0.877296	0.884331	0.907207	0.876084	0.872082	0.85396	0.816214	0.856173	0.851683	0.888006	0.754272
Activated dendritic cell	0.55107	0.60063	0.600855	0.518361	0.674215	0.604422	0.576494	0.667211	0.628351	0.632368	0.657441	0.581994	0.577591	0.646819	0.60093	0.612898	0.606158	0.620944	0.586936	0.574967	0.594288	0.523435	0.599435	0.548507	0.578738	0.57575	0.589624	0.588141	0.603283	0.590743	0.608327	0.577469	0.609804	0.557535	0.608901	0.57605	0.634287	0.641256	0.624567	0.591511	0.621489	0.608786	0.58953	0.65702	0.570535	0.615507	0.60662	0.613865	0.68264
CD56bright natural killer cell	0.572606	0.58256	0.586201	0.565513	0.602694	0.584961	0.572729	0.584654	0.600431	0.594324	0.596139	0.58321	0.585004	0.599864	0.572146	0.592422	0.58672	0.571432	0.599273	0.589027	0.59333	0.579641	0.594709	0.595923	0.574169	0.576263	0.537869	0.589085	0.561381	0.593278	0.574686	0.586963	0.587618	0.598489	0.582791	0.586999	0.574405	0.551492	0.59769	0.601514	0.573332	0.616105	0.584249	0.56976	0.582668	0.586649	0.600611	0.60079	0.561784
CD56dim natural killer cell	0.531138	0.550478	0.500455	0.546699	0.566548	0.564764	0.54866	0.536553	0.551556	0.5802	0.555904	0.517251	0.526858	0.537743	0.553294	0.519878	0.525408	0.562918	0.568936	0.552675	0.547127	0.502807	0.521797	0.583257	0.546261	0.600134	0.544906	0.581872	0.548516	0.550115	0.590464	0.526352	0.518625	0.534281	0.531137	0.560378	0.564024	0.616558	0.501154	0.579347	0.555464	0.560525	0.481747	0.474987	0.478136	0.45635	0.551937	0.554667	0.53057
Central memory CD4 T cell	0.878764	0.883399	0.853862	0.850249	0.903954	0.889158	0.897492	0.892303	0.86074	0.894898	0.900838	0.859583	0.849216	0.898478	0.897437	0.886599	0.899327	0.887758	0.883867	0.873449	0.883754	0.861303	0.894056	0.899868	0.874533	0.88354	0.870201	0.884186	0.899265	0.887081	0.896405	0.840382	0.849762	0.88239	0.894106	0.863707	0.899671	0.902335	0.886634	0.890812	0.885269	0.881667	0.896024	0.855485	0.907623	0.879442	0.89013	0.884013	0.875678
Central memory CD8 T cell	0.489425	0.514852	0.544763	0.427142	0.446022	0.503398	0.478908	0.483602	0.496969	0.518972	0.472759	0.441635	0.489429	0.464339	0.484805	0.491064	0.487731	0.544133	0.605136	0.484151	0.490188	0.557453	0.507131	0.4972	0.476169	0.542553	0.493538	0.499662	0.497194	0.497748	0.544687	0.48837	0.486138	0.502561	0.614604	0.482157	0.533842	0.499609	0.463226	0.50734	0.502707	0.526273	0.44677	0.449248	0.44455	0.482766	0.47493	0.480794	0.508925
Effector memeory CD4 T cell	0.439005	0.346127	0.270039	0.316171	0.334772	0.395244	0.355739	0.38728	0.360779	0.338566	0.402532	0.37916	0.408889	0.296949	0.433483	0.349208	0.354821	0.36157	0.324857	0.368946	0.386704	0.434109	0.38574	0.303074	0.300157	0.329736	0.392047	0.445002	0.459426	0.328474	0.405476	0.380757	0.229098	0.442513	0.339434	0.280732	0.279518	0.316868	0.248876	0.331589	0.320006	0.451315	0.337057	0.33458	0.320764	0.330394	0.350658	0.337015	0.326052
Effector memeory CD8 T cell	0.68866	0.638077	0.656793	0.681191	0.68886	0.689582	0.677659	0.662656	0.662603	0.686326	0.678789	0.678506	0.634229	0.729784	0.630878	0.668642	0.678908	0.652629	0.707222	0.677497	0.68806	0.642039	0.665473	0.68761	0.644688	0.668009	0.664221	0.665332	0.65428	0.700632	0.638587	0.653173	0.668855	0.670241	0.654344	0.702013	0.689317	0.683375	0.652196	0.71192	0.68741	0.668997	0.682545	0.598652	0.657188	0.647673	0.649487	0.639665	0.628942
Eosinophil	0.439673	0.430439	0.4019	0.441159	0.395836	0.388251	0.366237	0.441886	0.468426	0.452738	0.385138	0.3759	0.411191	0.413701	0.417235	0.401077	0.421571	0.531524	0.346954	0.389936	0.418422	0.403039	0.419047	0.387809	0.389353	0.365261	0.452139	0.508079	0.431642	0.36511	0.404364	0.427679	0.392691	0.36985	0.430906	0.351053	0.406785	0.468024	0.384303	0.418756	0.431037	0.448361	0.502354	0.411344	0.400142	0.436113	0.411063	0.390571	0.446946
Gamma delta T cell	0.703897	0.707953	0.7044	0.641005	0.714538	0.708282	0.645242	0.618631	0.676423	0.708712	0.666691	0.696755	0.680782	0.702552	0.662218	0.681682	0.677544	0.69226	0.691089	0.677128	0.688177	0.688993	0.70243	0.692021	0.694916	0.682741	0.703053	0.709109	0.706029	0.715439	0.713285	0.700831	0.685941	0.690039	0.638438	0.690414	0.678577	0.66204	0.654642	0.697053	0.692507	0.704536	0.704977	0.689852	0.679912	0.706583	0.713894	0.705102	0.723278
Immature B cell	0.682262	0.677066	0.682195	0.668707	0.72677	0.730132	0.751174	0.638527	0.674498	0.689888	0.657204	0.699043	0.738603	0.677965	0.700931	0.712943	0.715343	0.67683	0.743569	0.702742	0.704787	0.71044	0.704171	0.699249	0.764243	0.70563	0.661924	0.682219	0.730274	0.679396	0.684212	0.702763	0.723183	0.690184	0.689308	0.680073	0.694422	0.673294	0.695279	0.704791	0.747276	0.693155	0.663005	0.682672	0.687011	0.700004	0.734191	0.670905	0.63944
Immature dendritic cell	0.615165	0.672316	0.598861	0.660278	0.617819	0.636936	0.634219	0.639343	0.660216	0.607146	0.608124	0.567548	0.597351	0.609607	0.619911	0.592134	0.639008	0.61839	0.607409	0.591922	0.588819	0.685159	0.639367	0.576613	0.562773	0.607191	0.601931	0.630377	0.672188	0.63916	0.610674	0.597441	0.602993	0.596024	0.571987	0.636788	0.560699	0.652886	0.690397	0.65411	0.552677	0.659169	0.556387	0.714954	0.58864	0.617713	0.623019	0.602083	0.629138
Macrophage	0.608672	0.651595	0.705113	0.568885	0.60267	0.657892	0.587613	0.683539	0.660629	0.706343	0.642864	0.593428	0.639121	0.667559	0.628285	0.605826	0.682423	0.64571	0.637293	0.604272	0.616434	0.608056	0.629146	0.618844	0.618444	0.637416	0.610614	0.641448	0.637695	0.624332	0.625459	0.629417	0.595326	0.640665	0.683194	0.638749	0.660865	0.64984	0.68911	0.587535	0.615934	0.663032	0.65597	0.654547	0.686972	0.66358	0.662397	0.633721	0.655826
Mast cell	0.516144	0.539397	0.581482	0.479806	0.502779	0.568729	0.571648	0.573134	0.572856	0.607888	0.524633	0.507167	0.516401	0.571064	0.498441	0.513844	0.478378	0.548887	0.494194	0.493267	0.567038	0.463685	0.52169	0.483052	0.491639	0.501489	0.522492	0.501699	0.547256	0.496443	0.531015	0.498898	0.505776	0.573363	0.656162	0.530755	0.590833	0.551185	0.610532	0.580534	0.615649	0.572812	0.487846	0.554226	0.60635	0.545035	0.665065	0.54645	0.575907
MDSC	1.01848	1.04856	1.06258	1.01909	1.03424	1.03021	1.03339	1.06055	1.04349	1.05386	1.04835	1.03245	1.0133	1.05864	1.04756	1.04302	1.04451	1.04657	1.04436	1.03125	1.03172	1.03356	1.04346	1.05495	1.03459	1.04342	1.04223	1.04847	1.04389	1.03259	1.06276	1.04171	1.03781	1.03211	1.03467	1.03261	1.05465	1.04948	1.03749	1.03953	1.05218	1.03377	1.06308	1.05442	1.04932	1.0609	1.04324	1.05151	1.02777
Memory B cell	0.443692	0.437841	0.353523	0.470262	0.446836	0.430367	0.440556	0.455198	0.417044	0.45326	0.385069	0.467388	0.493977	0.457101	0.435782	0.448326	0.451366	0.498578	0.424306	0.419691	0.438244	0.367655	0.453354	0.43809	0.409869	0.423608	0.389004	0.42686	0.410029	0.461143	0.436536	0.453457	0.45109	0.439176	0.451914	0.470738	0.457341	0.384373	0.445898	0.47535	0.473178	0.43334	0.359196	0.519638	0.453587	0.455796	0.461059	0.471089	0.420531
Monocyte	0.810158	0.843934	0.853677	0.816491	0.810337	0.888422	0.834528	0.840169	0.889058	0.841834	0.835639	0.792898	0.811204	0.840908	0.823064	0.808748	0.887145	0.844858	0.826457	0.809605	0.808336	0.829284	0.810451	0.832653	0.807727	0.853914	0.851133	0.838841	0.83248	0.845926	0.8365	0.81787	0.814267	0.853091	0.9	0.861403	0.895163	0.914846	0.848423	0.825708	0.880807	0.819504	0.835702	0.838379	0.851452	0.815064	0.839364	0.845625	0.83301
Natural killer cell	0.499199	0.496184	0.528265	0.464144	0.479725	0.469552	0.463511	0.511188	0.482541	0.522397	0.476374	0.46791	0.456033	0.515514	0.506559	0.494488	0.495366	0.513656	0.522646	0.492243	0.50196	0.494727	0.523544	0.484242	0.493978	0.487246	0.44302	0.484301	0.49076	0.491059	0.506682	0.519223	0.512278	0.466591	0.50344	0.48662	0.498057	0.492724	0.484322	0.503109	0.481549	0.55316	0.522587	0.518739	0.49807	0.473618	0.521599	0.501843	0.515398
Natural killer T cell	0.400461	0.439911	0.44672	0.340042	0.403233	0.445749	0.411484	0.421685	0.442132	0.405763	0.427922	0.412675	0.345207	0.481368	0.374977	0.449637	0.406322	0.453458	0.434186	0.488059	0.386229	0.410847	0.442883	0.382584	0.34905	0.382607	0.434244	0.398461	0.387599	0.373027	0.400735	0.422835	0.405235	0.350785	0.327218	0.387558	0.373141	0.415174	0.437447	0.436767	0.41613	0.394683	0.393884	0.370532	0.412108	0.376321	0.424818	0.38219	0.374387
Neutrophil	0.807263	0.888087	0.955784	0.605138	0.772162	0.784421	0.742403	0.942119	0.872683	0.887131	0.857402	0.787985	0.752767	0.838057	0.864519	0.840788	0.907835	0.938584	0.772413	0.801227	0.66819	0.726044	0.845874	0.743348	0.789643	0.802219	0.772489	0.82685	0.891453	0.729918	0.892811	0.889772	0.861747	0.725394	0.768177	0.756861	0.813776	0.89575	0.868518	0.753171	0.811738	0.813915	0.842791	0.928604	0.832662	0.905936	0.83999	0.832245	0.981814
Plasmacytoid dendritic cell	0.828705	0.840497	0.87772	0.804223	0.852472	0.82226	0.805064	0.852063	0.877299	0.859616	0.845825	0.846046	0.832498	0.835959	0.856014	0.831787	0.82609	0.826273	0.818037	0.827353	0.811481	0.839554	0.84867	0.856528	0.828176	0.829282	0.810315	0.847514	0.842663	0.838234	0.869609	0.834757	0.81374	0.832855	0.888144	0.847135	0.852642	0.839379	0.858244	0.821425	0.861411	0.842673	0.849657	0.8206	0.827695	0.851307	0.86092	0.876586	0.866583
Regulatory T cell	0.439755	0.487649	0.449316	0.433158	0.504566	0.466282	0.4825	0.456072	0.332708	0.547986	0.473358	0.423631	0.366864	0.491388	0.468926	0.436029	0.436899	0.494145	0.492771	0.455722	0.452211	0.507334	0.472401	0.443185	0.460934	0.450631	0.478727	0.458401	0.488105	0.45252	0.495532	0.481434	0.433117	0.440114	0.48778	0.456243	0.482726	0.484099	0.425166	0.541342	0.501006	0.416097	0.522321	0.469234	0.46048	0.459207	0.452732	0.477533	0.448838
T follicular helper cell	0.406634	0.426775	0.493873	0.442585	0.402445	0.422952	0.446203	0.411924	0.507134	0.469635	0.494971	0.453277	0.42835	0.427694	0.379865	0.459423	0.427259	0.438808	0.433929	0.41253	0.407468	0.437942	0.407762	0.459155	0.417196	0.44478	0.456016	0.4474	0.42747	0.464795	0.442821	0.415051	0.429446	0.489134	0.473903	0.50356	0.500896	0.437892	0.454429	0.449601	0.468846	0.418131	0.431131	0.388994	0.432354	0.384158	0.452682	0.422812	0.399295
Type 1 T helper cell	0.534212	0.555034	0.531379	0.52376	0.552805	0.553557	0.537409	0.542878	0.519914	0.595527	0.530814	0.53229	0.536308	0.598245	0.533146	0.554802	0.548129	0.546594	0.550962	0.552635	0.548734	0.522103	0.551676	0.551779	0.544053	0.547512	0.535564	0.551513	0.543995	0.559921	0.545412	0.545628	0.544782	0.543169	0.583424	0.588642	0.581882	0.574571	0.554613	0.5573	0.544098	0.551019	0.568483	0.521816	0.534521	0.562525	0.543245	0.564149	0.535404
Type 17 T helper cell	0.355874	0.381243	0.277508	0.294061	0.394566	0.335751	0.311778	0.37428	0.37704	0.342021	0.371909	0.348793	0.375191	0.411551	0.406899	0.35996	0.339918	0.333418	0.358505	0.335639	0.319941	0.391714	0.387327	0.33771	0.338976	0.329407	0.340215	0.349963	0.378973	0.325943	0.37991	0.345398	0.345056	0.290149	0.330262	0.386321	0.390594	0.358256	0.340661	0.35186	0.343245	0.326557	0.395637	0.325175	0.327154	0.335743	0.342843	0.349339	0.366484
Type 2 T helper cell	0.160368	0.216314	0.117267	0.252044	0.195583	0.188473	0.128307	0.203189	0.170834	0.230755	0.201389	0.152139	0.176251	0.202147	0.187304	0.219527	0.168236	0.205587	0.223028	0.14861	0.205687	0.181764	0.197094	0.135776	0.12915	0.187313	0.226963	0.142662	0.189151	0.193617	0.188975	0.224589	0.165209	0.174429	0.170339	0.177175	0.136252	0.128865	0.220764	0.185416	0.195607	0.135631	0.285358	0.186837	0.120579	0.139842	0.166774	0.15187	0.155306
[truncated: 923 more columns]
